# Supplementary material for: A description of the genus Denitromonas nom. rev.: Denitromonas iodatirespirans sp. nov., a novel iodate-reducing bacterium, and two novel perchlorate-reducing bacteria, Denitromonas halophila and Denitromonas ohlonensis, isolated from San Francisco Bay intertidal mudflats
Source: Microbiol Spectr. 2023 Sep 29;11(5):e00915-23. doi: 10.1128/spectrum.00915-23 (PMC10581121; doi:10.1128/spectrum.00915-23)
Supplement: Table S1 — List of Denitromonas spp. 16S sequences. [file spectrum.00915-23-s0002.xlsx]

## Sheet: Sheet1
Figure S1: List of Denitromonas 16S Sequences
Name	Location	Associated Metabolism	Accession
Denitromonas sp. S2.5	Kalo Vig (sediment)	Nitrate-reducing Fe (II)oxidizer	LN896468.1
Denitromonas sp. D2-1	marine aquaculture	Nitrate-reducing	AM403171.1
Denitromonas sp. D12-45.1	marine aquaculture	Nitrate-reducing	AM403240.1
Denitromonas sp. XBIO-NKHA1	oil brine	n.d.	MT441915.1
Denitromonas sp. D1-68	marine aquaculture	Nitrate-reducing	AM403170.1
Denitromonas sp. 37	Wastewater treatment	n.d	DQ104209.1
Denitromonas indolicum strain MPKc 16S	Inner Deep Bay	2-methylindole oxidation(11)	AY972852.1
	(Hong Kong, Sediment)
Denitromonas aromaticus	Activated sludge	n.d.	AB049763.1
Uncultured Denitromonas sp. clone strain ARF21	Air Cathode Microbial Fuel Cell Reactor (saline)12	n.d.	MN880253.1
Uncultured Denitromonas sp. isolate endo43	Date palm endophyte	n.d.	KU579242.1
Uncultured Denitromonas sp. clone SA13	Sludge	n.d.	KJ572425.1
Uncultured Denitromonas sp. clone SA58	Sludge	n.d.	KJ572454.1
Uncultured Denitromonas sp. clone SA62	Sludge	n.d.	KJ572459.1
Uncultured Denitromonas sp. clone SA70	Sludge	n.d.	KJ572466.1
Uncultured Denitromonas sp.	Microbial Fuel Cell Having Carbon Nanotube Anodes13	n.d.	KJ411935.1
Uncultured Denitromonas sp. clone SPU:DMJS40	activated sludge	n.d.	KF500624
Uncultured Denitromonas sp. clone SPU:DMJS62	activated sludge	n.d.
			KF500643.1
Uncultured Denitromonas sp. clone SPU:DMJS65	activated sludge	n.d.	KF500645.1
Uncultured Denitromonas sp. clone DMSN28	activated sludge	n.d.	KF500663.1
Uncultured Denitromonas sp. clone SPU:DMSN194	activated sludge	n.d.	KF500887.1
Uncultured Denitromonas sp. clone F5OHPNU07HZJ1B	Gypsum-Treated Oil Sands Tailings Pond	n.d.	HQ067056.1
Uncultured Denitromonas sp. clone F5OHPNU07IF648	Gypsum-Treated Oil Sands Tailings Pond	n.d.	HQ095246.1
Uncultured Denitromonas sp. clone F5OHPNU07H41ZX	Gypsum-Treated Oil Sands Tailings Pond	n.d.	HQ095979.1
Uncultured Denitromonas sp. isolate DGGE gel band 3alfa	Fish canning effluent	n.d.	HQ184392.1
Uncultured Denitromonas sp. isolate DGGE gel band 3beta 16S	Fish canning effluent	n.d.	HQ184393.1
