# Supplementary material for: A description of the genus Denitromonas nom. rev.: Denitromonas iodatirespirans sp. nov., a novel iodate-reducing bacterium, and two novel perchlorate-reducing bacteria, Denitromonas halophila and Denitromonas ohlonensis, isolated from San Francisco Bay intertidal mudflats
Source: Microbiol Spectr. 2023 Sep 29;11(5):e00915-23. doi: 10.1128/spectrum.00915-23 (PMC10581121; doi:10.1128/spectrum.00915-23)
Supplement: Table S2 — Protein subfamilies of all genomes searched. [file spectrum.00915-23-s0003.xlsx]

## Sheet: Sheet1
Figure S2: Protein Subfamilies of Zoogloeaceae and Rhodocyclaceae
Cluster	Gene Count	Mode Gene Product Name
00926	2750	ABC transporter ATP-binding protein [Azoarcus communis]
02985	1281	SDR family oxidoreductase [Aromatoleum toluclasticum]
02686	1206	EAL domain-containing protein [Denitromonas halophilus]
00755	1065	sigma-54 dependent transcriptional regulator [Aromatoleum toluclasticum]
05429	1061	AMP-binding protein [Aromatoleum toluclasticum]
03716	930	ATP-binding protein [Nitrogeniibacter aestuarii]
05818	873	response regulator transcription factor [Azoarcus communis]
01051	858	enoyl-CoA hydratase-related protein [Aromatoleum toluclasticum]
02507	795	LysR family transcriptional regulator [Denitromonas halophilus]
05502	777	methyl-accepting chemotaxis protein [Azoarcus communis]
00159	770	acyl-CoA dehydrogenase family protein [Aromatoleum toluclasticum]
07769	644	aldehyde dehydrogenase family protein [Aromatoleum toluclasticum]
02857	636	response regulator transcription factor [Aromatoleum toluclasticum]
04706	613	efflux RND transporter permease subunit [Azoarcus communis]
09257	599	ABC transporter substrate-binding protein [Aromatoleum toluclasticum]
09296	556	LysR family transcriptional regulator [Denitromonas halophilus]
01194	539	PAS domain S-box protein [Denitromonas halophilus]
01691	530	PDR/VanB family oxidoreductase [Azoarcus indigens]
04210	520	molybdopterin-dependent oxidoreductase [Aromatoleum toluclasticum]
00915	512	TonB-dependent receptor [Thauera linaloolentis]
00315	501	acetyl-CoA C-acetyltransferase [Aromatoleum toluclasticum]
03097	481	TRAP transporter large permease [Azoarcus communis]
09902	481	ATP-binding cassette domain-containing protein [Azoarcus communis]
04598	474	ABC transporter ATP-binding protein/permease [Azoarcus indigens]
07072	454	LysR family transcriptional regulator [Denitromonas halophilus]
07538	452	branched-chain amino acid ABC transporter permease [Azoarcus indigens]
02416	448	DMT family transporter [Azoarcus communis]
05102	446	ATP-binding protein [Aromatoleum petrolei]
06374	421	PAS domain S-box protein [Nitrogeniibacter aestuarii]
09125	395	TRAP transporter substrate-binding protein [Propionivibrio dicarboxylicus]
07864	391	GDP-L-fucose synthase [Azoarcus olearius]
03254	361	branched-chain amino acid ABC transporter permease [Azoarcus communis]
07670	359	response regulator [Denitromonas halophilus]
09991	358	methyltransferase domain-containing protein [Denitromonas halophilus]
00007	355	heavy metal translocating P-type ATPase [Azoarcus communis]
05442	348	CBS domain-containing protein [Denitromonas halophilus]
07943	345	efflux RND transporter periplasmic adaptor subunit [Denitromonas halophilus]
02421	344	aspartate aminotransferase family protein [Azoarcus communis]
09632	328	DEAD/DEAH box helicase [Azoarcus communis]
10504	325	PLP-dependent aminotransferase family protein [Azoarcus indigens]
04039	320	alpha/beta hydrolase [Azoarcus communis]
02593	316	diguanylate cyclase [Aromatoleum toluclasticum]
02800	312	CoA transferase [Aromatoleum toluclasticum]
09018	309	ABC transporter permease [Azoarcus sp. L1K30]
07099	304	histidinol-phosphate transaminase [Azoarcus communis]
00422	302	ABC transporter ATP-binding protein [Aromatoleum toluclasticum]
03704	301	efflux transporter outer membrane subunit [Azoarcus indigens]
05859	296	glycosyltransferase [Nitrogeniibacter aestuarii]
01713	294	GspE/PulE family protein [Azoarcus communis]
06722	293	rhodanese-like domain-containing protein [Denitromonas halophilus]
06154	290	sensor domain-containing diguanylate cyclase [Azoarcus communis]
07853	288	ABC transporter permease [Azoarcus communis]
00268	285	maleylacetoacetate isomerase [Azoarcus communis]
06609	281	GntR family transcriptional regulator [Azoarcus communis]
00096	277	HDOD domain-containing protein [Azoarcus communis]
07547	274	efflux RND transporter periplasmic adaptor subunit [Denitromonas halophilus]
05272	272	electron transport complex subunit E [Azoarcus communis]
04402	272	nucleotidyltransferase family protein [Azoarcus communis]
04113	262	DUF1329 domain-containing protein [Aromatoleum toluclasticum]
05716	262	cation acetate symporter [Denitromonas halophilus]
04013	258	multidrug effflux MFS transporter [Azoarcus communis]
03797	254	biopolymer transporter ExbD [Azoarcus indigens]
04173	253	FAD-dependent oxidoreductase [Aromatoleum toluclasticum]
03920	251	cystathionine gamma-synthase family protein [Denitromonas halophilus]
08247	251	MULTISPECIES: YfhL family 4Fe-4S dicluster ferredoxin [Aromatoleum]
05928	247	Lrp/AsnC family transcriptional regulator [Denitromonas halophilus]
01203	247	GTP 3',8-cyclase MoaA [Denitromonas halophilus]
00335	245	YCF48-related protein [Aromatoleum toluclasticum]
03178	245	sigma-70 family RNA polymerase sigma factor [Thauera linaloolentis]
02764	242	peroxiredoxin [Denitromonas halophilus]
02313	242	cytochrome c oxidase accessory protein CcoG [Azoarcus communis]
10508	242	LysR family transcriptional regulator [Denitromonas halophilus]
03807	242	sulfoacetaldehyde acetyltransferase, partial [Denitromonas halophilus]
02871	242	HAD hydrolase-like protein [Azoarcus communis]
04901	241	2-isopropylmalate synthase [Azoarcus communis]
10260	234	pseudouridine synthase [Azoarcus communis]
03413	231	MMPL family transporter [Aromatoleum toluclasticum]
05915	231	DegQ family serine endoprotease [Azoarcus indigens]
08055	230	cysteine desulfurase [Aromatoleum evansii]
06620	228	response regulator [Azoarcus communis]
07031	228	RluA family pseudouridine synthase [Azoarcus communis]
03107	223	OmpA family protein [Azoarcus communis]
06650	218	U32 family peptidase [Aromatoleum toluclasticum]
09585	218	TlpA family protein disulfide reductase [Aromatoleum toluclasticum]
07827	217	M48 family metalloprotease [Azoarcus communis]
05663	217	D-amino acid dehydrogenase [Denitromonas halophilus]
03632	216	bacteriohemerythrin [Azoarcus olearius]
07143	215	AMP-binding protein [Azoarcus indigens]
06199	214	LysE family translocator [Denitromonas halophilus]
02652	210	MULTISPECIES: integration host factor subunit alpha [Azoarcus]
02668	209	F0F1 ATP synthase subunit beta [Denitromonas halophilus]
08886	208	4Fe-4S dicluster domain-containing protein [Aromatoleum toluclasticum]
03051	207	monovalent cation/H+ antiporter subunit D family protein [Denitromonas halophilus]
05400	207	response regulator [Azoarcus communis]
01425	205	MBL fold metallo-hydrolase [Azoarcus communis]
08008	204	type II secretion system F family protein [Azoarcus communis]
09197	202	dihydrolipoyl dehydrogenase [Aromatoleum toluclasticum]
02362	201	PilT/PilU family type 4a pilus ATPase [Aromatoleum toluclasticum]
03478	200	MFS transporter [Aromatoleum toluclasticum]
05523	200	class I poly(R)-hydroxyalkanoic acid synthase [Azoarcus communis]
05638	197	MULTISPECIES: rod shape-determining protein [Aromatoleum]
01760	197	NAD(P)-dependent alcohol dehydrogenase [Nitrogeniibacter aestuarii]
03326	197	ParA family protein [Denitromonas halophilus]
05150	196	oxidoreductase [Denitromonas halophilus]
07473	194	FecR domain-containing protein [Thauera linaloolentis]
02226	193	ABC transporter permease [Denitromonas halophilus]
08388	193	DUF1302 domain-containing protein [Aromatoleum toluclasticum]
00909	189	2-oxo acid dehydrogenase subunit E2 [Aromatoleum toluclasticum]
02748	188	porin [Aromatoleum toluclasticum]
06821	186	amino acid ABC transporter permease [Candidatus Dactylopiibacterium carminicum]
01233	186	universal stress protein [Aromatoleum toluclasticum]
04111	186	NADH-quinone oxidoreductase subunit M [Aromatoleum toluclasticum]
07367	185	NAD(P)-dependent oxidoreductase [Denitromonas halophilus]
07578	185	3-hydroxybutyryl-CoA dehydrogenase [Aromatoleum toluclasticum]
06778	184	acetyl-CoA carboxylase biotin carboxylase subunit [Azoarcus communis]
04777	183	type I methionyl aminopeptidase [Azoarcus communis]
05448	183	protein phosphatase 2C domain-containing protein [Azoarcus olearius]
00011	182	FAD-binding protein [Azoarcus communis]
00189	182	AraC family transcriptional regulator [Aromatoleum toluclasticum]
08471	182	RNA polymerase sigma factor FliA [Azoarcus communis]
07850	181	glycosyltransferase [Azoarcus olearius]
02866	180	MerR family transcriptional regulator [Azoarcus olearius]
09893	180	isoleucine--tRNA ligase [Azoarcus communis]
09074	177	c-type cytochrome [Azoarcus communis]
02908	177	FAD-binding protein [Azoarcus indigens]
01540	176	TRAP transporter substrate-binding protein [Azoarcus indigens]
00332	175	LysR family transcriptional regulator [Azoarcus indigens]
01443	175	FAD-binding protein [Aromatoleum toluolicum]
05269	172	cation:proton antiporter [Azoarcus communis]
04698	171	TRAP transporter small permease [Azoarcus communis]
04638	170	chemotaxis response regulator protein-glutamate methylesterase [Azoarcus sp. KH32C]
07833	170	glycosyltransferase family 9 protein [Azoarcus indigens]
10528	170	2-oxo-3-hexenedioate decarboxylase [Zoogloea dura]
01782	169	FAD-dependent oxidoreductase [Aromatoleum toluvorans]
09726	169	indolepyruvate ferredoxin oxidoreductase family protein [Denitromonas halophilus]
07758	169	MULTISPECIES: iron-sulfur cluster insertion protein ErpA [Thauera]
03019	168	EAL domain-containing protein [Aromatoleum toluclasticum]
02062	168	SulP family inorganic anion transporter [Denitromonas halophilus]
05697	168	MULTISPECIES: cold-shock protein [Thauera]
07573	168	transporter substrate-binding domain-containing protein [Azoarcus communis]
08583	168	UvrD-helicase domain-containing protein [Azoarcus communis]
00871	167	HIT family protein [Azoarcus communis]
10496	167	amidase [Azoarcus communis]
01435	167	electron transfer flavoprotein subunit beta/FixA family protein [Aromatoleum toluolicum]
00073	167	inositol monophosphatase [Azoarcus communis]
07845	166	elongation factor G [Denitromonas halophilus]
04576	165	sulfate ABC transporter substrate-binding protein [Azoarcus olearius]
04969	165	ATP-dependent Clp protease ATP-binding subunit ClpA [Azoarcus communis]
02658	164	Crp/Fnr family transcriptional regulator [Azoarcus communis]
09034	163	IclR family transcriptional regulator [Azoarcus communis]
09598	161	chemotaxis protein CheA [Azoarcus communis]
02049	161	nucleotide sugar dehydrogenase [Azoarcus communis]
04353	160	c-type cytochrome [Denitromonas halophilus]
01450	159	NAD(P)H-dependent oxidoreductase subunit E [Azoarcus communis]
08997	159	response regulator transcription factor [Azoarcus indigens]
02852	159	asparagine synthase (glutamine-hydrolyzing) [Nitrogeniibacter aestuarii]
07706	158	DMT family transporter [Azoarcus communis]
00013	157	ABC transporter substrate-binding protein [Denitromonas halophilus]
01664	157	cation diffusion facilitator family transporter [Azoarcus indigens]
01470	156	pirin family protein [Azoarcus communis]
08737	156	MotA/TolQ/ExbB proton channel family protein [Azoarcus indigens]
06265	155	MULTISPECIES: class 1 integron integrase IntI1 [Bacteria]
09869	154	GlxA family transcriptional regulator [Aromatoleum toluclasticum]
07647	153	SDR family oxidoreductase [Aromatoleum toluclasticum]
00297	153	nitronate monooxygenase [Aromatoleum toluclasticum]
03863	151	formyltetrahydrofolate deformylase [Azoarcus communis]
07669	150	ABC transporter permease [Aromatoleum toluclasticum]
09673	150	beta-ketoacyl-[acyl-carrier-protein] synthase family protein [Azoarcus indigens]
08953	150	enoyl-CoA hydratase/isomerase family protein [Denitromonas halophilus]
09242	149	sensor histidine kinase [Denitromonas halophilus]
04177	149	FtsX-like permease family protein [Azoarcus indigens]
10318	148	PEP-CTERM system TPR-repeat protein PrsT [Azoarcus communis]
10197	147	PLP-dependent cysteine synthase family protein [Denitromonas halophilus]
00547	147	fumarylacetoacetate hydrolase family protein [Aromatoleum toluclasticum]
00675	146	8-oxoguanine deaminase [Azoarcus communis]
04932	146	serine/threonine protein kinase [Azoarcus communis]
03070	145	MULTISPECIES: P-II family nitrogen regulator [Aromatoleum]
07160	144	phosphoglucosamine mutase [Azoarcus communis]
09267	143	aromatic ring-hydroxylating dioxygenase subunit alpha [Azoarcus communis]
05129	142	TetR/AcrR family transcriptional regulator [Azoarcus communis]
06976	142	MFS transporter [Denitromonas halophilus]
08533	142	Rrf2 family transcriptional regulator [Denitromonas halophilus]
07940	142	cytochrome c [Denitromonas halophilus]
10264	142	helix-turn-helix domain-containing protein [Denitromonas halophilus]
05089	142	xanthine dehydrogenase family protein molybdopterin-binding subunit [Azoarcus indigens]
01386	141	MULTISPECIES: thioredoxin TrxA [Azoarcus]
06500	140	methanol/ethanol family PQQ-dependent dehydrogenase [Denitromonas halophilus]
01196	139	thiolase family protein [Aromatoleum toluclasticum]
04896	138	aminodeoxychorismate synthase component I [Aromatoleum toluclasticum]
02803	138	hemerythrin domain-containing protein [Aromatoleum toluclasticum]
06047	138	TetR/AcrR family transcriptional regulator [Denitromonas halophilus]
07911	137	3-hydroxyacyl-CoA dehydrogenase [Aromatoleum toluclasticum]
05768	137	ABC transporter permease [Denitromonas halophilus]
01372	136	sigma-70 family RNA polymerase sigma factor [Denitromonas halophilus]
06498	136	YceI family protein [Azoarcus communis]
02154	136	gamma carbonic anhydrase family protein [Denitromonas halophilus]
03898	136	cbb3-type cytochrome c oxidase subunit I [Denitromonas halophilus]
08967	135	D-2-hydroxyacid dehydrogenase [Denitromonas halophilus]
08036	135	RnfABCDGE type electron transport complex subunit D [Aromatoleum toluclasticum]
05769	135	MULTISPECIES: translation initiation factor IF-1 [Thauera]
02150	134	type I glyceraldehyde-3-phosphate dehydrogenase [Azoarcus communis]
10285	133	acyl-CoA thioesterase [Azoarcus indigens]
00374	133	ABC transporter substrate-binding protein [Azoarcus communis]
05621	131	DnaJ domain-containing protein [Denitromonas halophilus]
00296	130	aldo/keto reductase [Azoarcus indigens]
07046	129	HD-GYP domain-containing protein [Azoarcus communis]
04320	129	tRNA dihydrouridine synthase DusB [Azoarcus communis]
03100	129	uroporphyrinogen-III C-methyltransferase [Azoarcus communis]
09441	129	FadR family transcriptional regulator [Propionivibrio dicarboxylicus]
05925	128	patatin-like phospholipase family protein [Denitromonas halophilus]
07316	128	HAD-IB family hydrolase [Azoarcus communis]
04703	128	MBL fold metallo-hydrolase [Azoarcus communis]
04184	128	TonB-dependent receptor [Azoarcus indigens]
07211	128	branched-chain amino acid transaminase [Azoarcus communis]
09351	127	6-hydroxycyclohex-1-ene-1-carbonyl-CoA dehydrogenase [Aromatoleum buckelii]
00260	127	MBL fold metallo-hydrolase [Azoarcus communis]
08376	127	FKBP-type peptidyl-prolyl cis-trans isomerase [Azoarcus communis]
06998	127	MULTISPECIES: TolC family protein [Rhodocyclales]
07624	127	selenide, water dikinase SelD [Azoarcus communis]
02693	127	diaminopimelate decarboxylase [Azoarcus communis]
05054	126	methylmalonyl-CoA mutase family protein [Aromatoleum toluclasticum]
00797	126	3-isopropylmalate dehydratase large subunit [Azoarcus communis]
03500	126	TatD family hydrolase [Azoarcus communis]
03660	126	acyl-CoA carboxylase subunit beta [Azoarcus communis]
06974	126	3-isopropylmalate dehydrogenase [Azoarcus communis]
10036	125	MULTISPECIES: flagellar basal-body rod protein FlgF [Thauera]
05021	124	alkyl hydroperoxide reductase subunit F [Azoarcus communis]
00082	124	diaminopropionate ammonia-lyase [Azoarcus communis]
02159	124	HlyD family type I secretion periplasmic adaptor subunit [Azoarcus communis]
08475	124	ATP-dependent DNA helicase RecG [Azoarcus communis]
07037	123	polyprenyl synthetase family protein [Denitromonas halophilus]
01048	123	protein-L-isoaspartate O-methyltransferase [Azoarcus communis]
08731	123	cytochrome c oxidase subunit 3 family protein [Denitromonas halophilus]
01559	123	ribose-phosphate pyrophosphokinase [Azoarcus communis]
09292	122	metalloprotease PmbA [Azoarcus communis]
01460	122	MULTISPECIES: acetylglutamate kinase [Azoarcus]
03751	122	glutathione S-transferase family protein [Denitromonas halophilus]
08153	122	response regulator transcription factor [Aromatoleum toluclasticum]
07329	122	MULTISPECIES: peptidylprolyl isomerase [Thauera]
04415	122	TolC family outer membrane protein [Azoarcus communis]
04409	122	Hsp20/alpha crystallin family protein [Aromatoleum toluclasticum]
03176	121	integrase arm-type DNA-binding domain-containing protein [Denitromonas halophilus]
10366	121	glycosyltransferase [Aromatoleum toluclasticum]
06820	121	oxygen-independent coproporphyrinogen III oxidase [Azoarcus communis]
04862	121	chemotaxis protein [Azoarcus communis]
08701	121	FtsH protease activity modulator HflK [Azoarcus communis]
09880	121	aspartate--tRNA ligase [Azoarcus communis]
04230	121	threonylcarbamoyl-AMP synthase [Aromatoleum toluclasticum]
01329	121	putative lipid II flippase FtsW [Azoarcus communis]
00833	120	PhoH family protein [Azoarcus communis]
02335	120	aspartate carbamoyltransferase catalytic subunit [Azoarcus communis]
02082	120	3-deoxy-7-phosphoheptulonate synthase AroG [Azoarcus communis]
08400	120	DNA topoisomerase (ATP-hydrolyzing) subunit B [Azoarcus communis]
02690	120	SCO family protein [Aromatoleum toluclasticum]
08359	120	DNA gyrase subunit A [Azoarcus communis]
00493	120	presqualene diphosphate synthase HpnD [Azoarcus communis]
01262	120	FAD-dependent monooxygenase [Azoarcus communis]
04164	120	RNA polymerase-binding protein DksA [Azoarcus communis]
06531	120	MULTISPECIES: lysophospholipid acyltransferase family protein [Thauera]
08389	120	16S rRNA (cytosine(967)-C(5))-methyltransferase RsmB [Azoarcus communis]
09599	120	ATP phosphoribosyltransferase regulatory subunit [Azoarcus communis]
01063	120	exodeoxyribonuclease III [Azoarcus communis]
01637	120	penicillin-binding protein 2 [Azoarcus communis]
00241	120	Maf family nucleotide pyrophosphatase [Azoarcus communis]
00162	120	D-alanyl-D-alanine carboxypeptidase [Azoarcus communis]
09863	120	signal recognition particle protein [Azoarcus communis]
06591	120	GTPase ObgE [Azoarcus communis]
07766	120	glutamate--tRNA ligase [Azoarcus communis]
00094	119	30S ribosomal protein S12 methylthiotransferase RimO [Azoarcus communis]
08872	119	C40 family peptidase [Azoarcus communis]
02148	119	sulfite exporter TauE/SafE family protein [Azoarcus communis]
00893	119	peptide chain release factor 1 [Azoarcus communis]
08558	119	cell division protein FtsA [Azoarcus communis]
01485	119	MULTISPECIES: hypothetical protein [Niveibacterium]
01387	119	bifunctional (p)ppGpp synthetase/guanosine-3',5'-bis(diphosphate) 3'-pyrophosphohydrolase [Azoarcus communis]
03544	119	23S rRNA (guanosine(2251)-2'-O)-methyltransferase RlmB [Azoarcus communis]
00618	118	MarR family transcriptional regulator [Aromatoleum toluclasticum]
07364	118	NnrS family protein [Denitromonas halophilus]
07946	118	UDP-N-acetylmuramate--L-alanine ligase [Azoarcus communis]
06476	118	flagellar motor stator protein MotA [Azoarcus communis]
05831	117	formate dehydrogenase subunit gamma [Azoarcus indigens]
10262	117	SAM-dependent methyltransferase [Denitromonas halophilus]
03743	117	UbiD family decarboxylase [Aromatoleum toluclasticum]
10531	117	MULTISPECIES: BolA/IbaG family iron-sulfur metabolism protein [Thauera]
03853	117	efflux RND transporter periplasmic adaptor subunit [Aromatoleum toluclasticum]
01198	117	autotransporter assembly complex protein TamA [Denitromonas halophilus]
05017	116	MULTISPECIES: rubredoxin [Azoarcus]
09300	116	ATP-binding protein [Azoarcus olearius]
01474	116	histone deacetylase family protein [Azoarcus indigens]
00010	116	molybdopterin-synthase adenylyltransferase MoeB [Aromatoleum toluclasticum]
02406	116	UDP-N-acetylmuramoyl-L-alanine--D-glutamate ligase [Azoarcus communis]
05532	116	acetate--CoA ligase family protein [Aromatoleum toluclasticum]
01538	115	NADP-dependent malic enzyme [Azoarcus communis]
06158	115	CobD/CbiB family protein [Azoarcus communis]
05163	115	DNA repair protein RadC [Azoarcus communis]
03211	115	NAD(P)/FAD-dependent oxidoreductase [Azoarcus communis]
09647	115	HDOD domain-containing protein [Azoarcus communis]
02846	115	ABC transporter permease [Azoarcus communis]
07056	115	16S rRNA (cytidine(1402)-2'-O)-methyltransferase [Azoarcus communis]
03849	114	transcription elongation factor GreA [Azoarcus communis]
00698	114	ABC transporter permease [Azoarcus communis]
10302	114	chemotaxis protein CheR [Azoarcus communis]
05364	114	class II aldolase/adducin family protein [Azoarcus indigens]
02996	114	RnfABCDGE type electron transport complex subunit B [Aromatoleum toluclasticum]
03530	114	phasin family protein [Thauera phenolivorans]
04078	114	MFS transporter [Azoarcus indigens]
02307	113	pyridoxal phosphate-dependent aminotransferase [Azoarcus communis]
06347	113	ammonium transporter [Azoarcus communis]
07675	113	phosphate ABC transporter permease PstA [Aromatoleum toluclasticum]
04486	113	UDP-2,3-diacylglucosamine diphosphatase [Azoarcus communis]
08424	113	MULTISPECIES: NADH-quinone oxidoreductase subunit B [Rhodocyclales]
02245	113	electron transport complex subunit RsxC [Aromatoleum toluclasticum]
04163	113	AarF/UbiB family protein [Aromatoleum toluclasticum]
07889	113	MFS transporter [Azoarcus communis]
00514	113	acyl-CoA thioesterase [Azoarcus communis]
00925	112	glutamate 5-kinase [Azoarcus communis]
08669	112	aspartate ammonia-lyase [Denitromonas halophilus]
08295	112	MULTISPECIES: glutathione S-transferase N-terminal domain-containing protein [Azoarcus]
04624	112	4Fe-4S binding protein [Denitromonas halophilus]
03154	112	N-acetylmuramoyl-L-alanine amidase [Azoarcus communis]
08307	111	DegT/DnrJ/EryC1/StrS family aminotransferase [Azoarcus communis]
01574	111	fused MFS/spermidine synthase [Azoarcus indigens]
04032	111	branched-chain amino acid ABC transporter permease [Azoarcus indigens]
04772	111	cytochrome b/b6 domain-containing protein [Azoarcus olearius]
00729	111	RnfH family protein [Aromatoleum toluclasticum]
07105	111	DNA polymerase III subunit alpha [Azoarcus communis]
02509	111	ABC transporter substrate-binding protein [Azoarcus indigens]
08168	111	ABC transporter substrate-binding protein [Azoarcus indigens]
02721	111	mechanosensitive ion channel [Nitrogeniibacter aestuarii]
00002	111	23S rRNA (adenine(2503)-C(2))-methyltransferase RlmN [Azoarcus communis]
00875	110	D-glycero-beta-D-manno-heptose 1-phosphate adenylyltransferase [Azoarcus communis]
02144	110	NAD(P)H-dependent oxidoreductase subunit E [Denitromonas halophilus]
02465	110	elongation factor G [Azoarcus communis]
02084	110	class I SAM-dependent methyltransferase [Denitromonas halophilus]
08775	110	23S rRNA (uracil(1939)-C(5))-methyltransferase RlmD [Azoarcus communis]
03024	110	molybdopterin molybdotransferase MoeA [Azoarcus communis]
05931	110	c-type cytochrome [Azoarcus communis]
03990	110	(2Fe-2S)-binding protein [Aromatoleum toluclasticum]
07147	110	electron transport complex subunit RsxG [Azoarcus communis]
02792	109	helix-turn-helix domain-containing protein [Denitromonas halophilus]
07891	109	serine O-acetyltransferase [Azoarcus communis]
01475	109	methyl-accepting chemotaxis protein [Zoogloea dura]
09705	109	EAL domain-containing protein [Azoarcus communis]
06035	109	succinate dehydrogenase iron-sulfur subunit [Denitromonas halophilus]
02096	109	GTP-binding protein [Aromatoleum toluclasticum]
03922	108	peptide deformylase [Azoarcus communis]
08853	108	hypothetical protein [Aromatoleum toluclasticum]
06852	108	circularly permuted type 2 ATP-grasp protein [Azoarcus communis]
08859	108	type I restriction-modification system subunit M [Denitromonas halophilus]
07688	108	tripartite tricarboxylate transporter substrate binding protein [Propionivibrio dicarboxylicus]
08364	108	phospholipase D-like domain-containing protein [Nitrogeniibacter aestuarii]
07009	108	FAD-dependent oxidoreductase [Aromatoleum toluclasticum]
10512	108	nickel-dependent hydrogenase large subunit [Azoarcus communis]
02312	108	MULTISPECIES: non-heme iron oxygenase ferredoxin subunit [Rhodocyclales]
09818	108	AEC family transporter [Denitromonas halophilus]
04128	107	AAA family ATPase [Denitromonas halophilus]
09620	107	Glu/Leu/Phe/Val dehydrogenase [Azoarcus communis]
01826	107	AAA family ATPase [Denitromonas halophilus]
05977	107	serine hydroxymethyltransferase [Aromatoleum toluclasticum]
08588	107	tryptophan synthase subunit beta [Azoarcus communis]
06885	106	GntR family transcriptional regulator [Azoarcus communis]
03746	106	type II secretion system GspH family protein [Aromatoleum toluclasticum]
06539	106	iron ABC transporter permease [Azoarcus nasutitermitis]
10101	106	lytic murein transglycosylase B [Azoarcus communis]
04637	106	glycosyltransferase family 4 protein [Denitromonas halophilus]
04310	106	chain length determinant protein EpsF [Azoarcus communis]
00619	105	type VI secretion system tip protein VgrG [Azoarcus communis]
06416	105	NAD(P) transhydrogenase subunit alpha [Azoarcus communis]
01363	105	2-hydroxychromene-2-carboxylate isomerase [Denitromonas halophilus]
03889	105	hemolysin family protein [Azoarcus communis]
10022	105	NAD-dependent deacylase [Azoarcus communis]
00984	105	cytochrome b [Denitromonas halophilus]
02864	104	flavin reductase family protein [Azoarcus communis]
05635	104	SDR family oxidoreductase [Aromatoleum toluclasticum]
02423	103	outer membrane lipoprotein carrier protein LolA [Azoarcus communis]
04109	103	carboxymuconolactone decarboxylase family protein [Aromatoleum toluclasticum]
08693	103	putative toxin-antitoxin system toxin component, PIN family [Aromatoleum aromaticum]
02614	103	NAD(P)H-dependent oxidoreductase [Azoarcus indigens]
04155	103	LemA family protein [Azoarcus communis]
03325	103	TorF family putative porin [Aromatoleum toluclasticum]
01852	103	glycosyltransferase [Azoarcus indigens]
03644	103	YkgJ family cysteine cluster protein [Azoarcus communis]
03401	103	H-NS histone family protein [Azoarcus indigens]
05011	103	GMC family oxidoreductase [Azoarcus communis]
05953	102	lytic transglycosylase domain-containing protein [Denitromonas halophilus]
03482	102	CoA ester lyase [Denitromonas halophilus]
08463	102	chemotaxis protein CheW [Azoarcus indigens]
00016	101	alpha/beta hydrolase [Nitrogeniibacter aestuarii]
00863	101	general secretion pathway protein GspD [Denitromonas halophilus]
01504	101	MULTISPECIES: 3-hydroxyacyl-ACP dehydratase FabZ [Azoarcus]
09706	101	AEC family transporter [Denitromonas halophilus]
04108	101	M20 family metallopeptidase [Aromatoleum toluclasticum]
04937	100	ABC transporter substrate-binding protein [Azoarcus communis]
08012	100	PBP1A family penicillin-binding protein [Denitromonas halophilus]
08756	100	TonB-dependent receptor [Azoarcus communis]
01378	100	3'-5' exonuclease [Azoarcus communis]
06266	100	NapC/NirT family cytochrome c [Denitromonas halophilus]
00041	100	(Fe-S)-binding protein [Aromatoleum toluclasticum]
09696	99	DUF4212 domain-containing protein [Denitromonas halophilus]
04297	99	helix-turn-helix transcriptional regulator [Azoarcus indigens]
00854	99	glycosyltransferase family 2 protein [Azoarcus communis]
03503	99	ubiquinol-cytochrome c reductase iron-sulfur subunit [Azoarcus communis]
03103	99	PaaI family thioesterase [Denitromonas halophilus]
04875	99	formate dehydrogenase accessory sulfurtransferase FdhD [Aromatoleum toluclasticum]
09702	99	electron transfer flavoprotein-ubiquinone oxidoreductase [Azoarcus communis]
02124	98	AsnC family transcriptional regulator [Denitromonas halophilus]
06838	97	alpha/beta hydrolase [Azoarcus communis]
01151	97	DUF2189 domain-containing protein [Azoarcus communis]
00913	97	TIGR03013 family PEP-CTERM/XrtA system glycosyltransferase [Azoarcus communis]
00404	97	aminodeoxychorismate/anthranilate synthase component II [Azoarcus communis]
03713	97	FHA domain-containing protein [Azoarcus communis]
00696	96	PHB depolymerase family esterase [Aromatoleum buckelii]
08566	96	YbhB/YbcL family Raf kinase inhibitor-like protein [Aromatoleum toluclasticum]
01722	96	cytochrome C oxidase subunit IV family protein [Denitromonas halophilus]
08042	96	flavodoxin family protein [Denitromonas halophilus]
10097	96	amino acid ABC transporter permease [Azoarcus olearius]
09974	96	pyruvate kinase [Aromatoleum toluclasticum]
00181	96	chaperonin GroEL [Azoarcus communis]
01107	95	glutathione peroxidase [Azoarcus communis]
07346	94	bacterioferritin [Azoarcus indigens]
02004	94	hydrogenase nickel incorporation protein HypB [Azoarcus communis]
09409	94	slipin family protein [Nitrogeniibacter aestuarii]
02594	94	PAS domain S-box protein [Azoarcus indigens]
06257	94	2-oxoacid:ferredoxin oxidoreductase subunit beta [Aromatoleum toluclasticum]
05505	93	MFS transporter [Aromatoleum toluclasticum]
10489	93	MCE family protein [Aromatoleum toluclasticum]
09329	93	sulfate adenylyltransferase subunit CysN [Denitromonas halophilus]
05558	93	polysaccharide export protein EpsE [Azoarcus communis]
09796	92	cache domain-containing protein [Aromatoleum toluclasticum]
01812	92	MULTISPECIES: type I glutamate--ammonia ligase [Thauera]
02878	92	5-(carboxyamino)imidazole ribonucleotide synthase [Azoarcus communis]
05262	92	MULTISPECIES: 2Fe-2S iron-sulfur cluster binding domain-containing protein [Azoarcus]
04611	92	dihydroxy-acid dehydratase [Propionivibrio dicarboxylicus]
05349	92	sulfate adenylyltransferase subunit CysD [Denitromonas halophilus]
01373	92	TRAP transporter permease [Denitromonas halophilus]
03083	92	dinitrogenase iron-molybdenum cofactor biosynthesis protein [Azoarcus communis]
03324	91	dihydroneopterin aldolase [Azoarcus communis]
09304	91	TRAP transporter small permease subunit [Azoarcus communis]
09355	91	DedA family protein [Nitrogeniibacter aestuarii]
06825	91	NarK/NasA family nitrate transporter [Aromatoleum toluclasticum]
06953	91	peptide-methionine (S)-S-oxide reductase MsrA [Denitromonas halophilus]
10212	91	CNNM domain-containing protein [Nitrogeniibacter aestuarii]
08893	91	SPOR domain-containing protein [Azoarcus communis]
04285	90	molybdopterin-guanine dinucleotide biosynthesis protein B [Azoarcus communis]
00532	90	nitrous oxide reductase accessory protein NosL [Azoarcus communis]
06056	90	MULTISPECIES: nitrogenase molybdenum-iron protein alpha chain [Azoarcus]
05682	90	MULTISPECIES: helix-turn-helix domain-containing protein [Proteobacteria]
06796	90	DNA topoisomerase III [Azoarcus communis]
04303	89	Fic family protein [Aromatoleum bremense]
04314	89	ferric reductase-like transmembrane domain-containing protein [Azoarcus communis]
04273	89	transketolase [Azoarcus communis]
07076	89	FAD-dependent oxidoreductase [Aromatoleum toluclasticum]
09635	89	FKBP-type peptidyl-prolyl cis-trans isomerase [Denitromonas halophilus]
08790	89	DUF485 domain-containing protein [Aromatoleum toluclasticum]
08802	89	adenosylcobalamin-dependent ribonucleoside-diphosphate reductase [Azoarcus communis]
06631	89	30S ribosomal protein S4 [Denitromonas halophilus]
03227	89	cytochrome-c peroxidase [Azoarcus communis]
09091	89	DUF294 nucleotidyltransferase-like domain-containing protein [Azoarcus communis]
07005	88	patatin-like phospholipase family protein [Zoogloea oleivorans]
02528	88	carboxylating nicotinate-nucleotide diphosphorylase [Aromatoleum toluclasticum]
03170	88	hydantoinase/oxoprolinase family protein [Aromatoleum toluclasticum]
03346	88	cytochrome c [Azoarcus communis]
08553	87	asparaginase [Denitromonas halophilus]
07080	87	thioredoxin family protein [Denitromonas halophilus]
02632	87	ankyrin repeat domain-containing protein [Aromatoleum toluclasticum]
00583	87	nitrogenase iron-molybdenum cofactor biosynthesis protein NifN [Azoarcus communis]
06375	87	ABC transporter substrate-binding protein [Azoarcus communis]
07299	87	alpha-amylase family glycosyl hydrolase [Niveibacterium microcysteis]
07216	87	class I SAM-dependent methyltransferase [Azoarcus communis]
02999	87	thiazole synthase [Denitromonas halophilus]
09217	86	RidA family protein [Azoarcus communis]
05794	86	GTP cyclohydrolase FolE2 [Azoarcus communis]
01511	86	inorganic phosphate transporter [Denitromonas halophilus]
03652	86	MULTISPECIES: TIGR00730 family Rossman fold protein [Aromatoleum]
01623	86	type II secretion system GspH family protein [Aromatoleum toluclasticum]
02141	86	TSUP family transporter [Denitromonas halophilus]
03387	86	sulfur carrier protein ThiS [Denitromonas halophilus]
06817	86	MULTISPECIES: bifunctional pyr operon transcriptional regulator/uracil phosphoribosyltransferase PyrR [Azoarcus]
10203	85	HlyD family efflux transporter periplasmic adaptor subunit [Azoarcus communis]
09452	85	cytochrome c oxidase subunit I [Aromatoleum toluclasticum]
04093	85	NADH-quinone oxidoreductase subunit D [Azoarcus communis]
03542	85	GTPase HflX [Azoarcus communis]
01874	85	GGDEF domain-containing protein [Azoarcus communis]
08697	85	heme-binding protein [Aromatoleum toluclasticum]
08896	85	shikimate dehydrogenase [Aromatoleum diolicum]
04917	85	dihydrodipicolinate synthase family protein [Propionivibrio dicarboxylicus]
05903	85	MaoC family dehydratase [Aromatoleum toluclasticum]
03619	85	TrkH family potassium uptake protein [Denitromonas halophilus]
00124	85	AAA family ATPase [Denitromonas halophilus]
01070	85	succinate dehydrogenase, cytochrome b556 subunit [Aromatoleum toluclasticum]
09950	85	dihydroorotase [Azoarcus communis]
06748	85	NADH-quinone oxidoreductase subunit NuoH [Aromatoleum toluclasticum]
04132	84	diacylglycerol kinase [Denitromonas halophilus]
04488	84	TAXI family TRAP transporter solute-binding subunit [Azoarcus communis]
03737	84	aspartate/tyrosine/aromatic aminotransferase [Aromatoleum toluclasticum]
01843	84	ATP-dependent zinc metalloprotease FtsH [Denitromonas halophilus]
00960	84	outer membrane protein transport protein [Zoogloea dura]
00995	84	UbiX family flavin prenyltransferase [Aromatoleum toluclasticum]
00409	84	polysaccharide deacetylase family protein [Denitromonas halophilus]
03836	84	fructose-bisphosphate aldolase class II [Azoarcus communis]
07204	84	MBL fold metallo-hydrolase [Azoarcus communis]
07239	84	succinate dehydrogenase, hydrophobic membrane anchor protein [Aromatoleum toluclasticum]
02877	84	isochorismatase family protein [Aromatoleum toluclasticum]
05943	83	carbohydrate kinase family protein [Azoarcus communis]
02149	83	hypoxanthine-guanine phosphoribosyltransferase [Azoarcus communis]
03647	83	aspartate/glutamate racemase family protein [Azoarcus communis]
05342	83	MULTISPECIES: IS21-like element helper ATPase IstB [Thauera]
09122	83	DsbC family protein [Aromatoleum aromaticum]
08844	83	alpha-hydroxy-acid oxidizing protein [Azoarcus communis]
04780	82	acetaldehyde dehydrogenase (acetylating) [Aromatoleum toluclasticum]
03463	82	alpha/beta fold hydrolase [Azoarcus communis]
02112	82	ABC transporter substrate-binding protein [Aromatoleum toluclasticum]
03501	82	MULTISPECIES: co-chaperone GroES [Rhodocyclales]
03028	82	DUF502 domain-containing protein [Azoarcus communis]
05836	82	AraC family transcriptional regulator [Azoarcus olearius]
06504	82	malonic semialdehyde reductase [Azoarcus indigens]
07869	81	(Fe-S)-binding protein [Azoarcus communis]
08237	81	DUF3473 domain-containing protein [Azoarcus communis]
02774	81	arylesterase [Azoarcus communis]
05763	81	bifunctional methylenetetrahydrofolate dehydrogenase/methenyltetrahydrofolate cyclohydrolase FolD [Azoarcus communis]
04723	81	hypothetical protein [Azoarcus communis]
08283	81	ribonuclease E activity regulator RraA [Azoarcus communis]
10400	81	MULTISPECIES: copper-binding protein [Zoogloeaceae]
07894	81	cyclopropane-fatty-acyl-phospholipid synthase family protein [Aromatoleum evansii]
00036	80	hypothetical protein [Denitromonas halophilus]
02604	80	DUF2062 domain-containing protein [Denitromonas halophilus]
07525	80	dicarboxylate/amino acid:cation symporter [Nitrogeniibacter aestuarii]
02801	80	site-specific integrase [Azoarcus indigens]
06518	80	ABC transporter permease [Azoarcus communis]
10617	80	MULTISPECIES: Crp/Fnr family transcriptional regulator [Niveibacterium]
01529	80	extracellular solute-binding protein [Nitrogeniibacter aestuarii]
05353	79	glycine zipper 2TM domain-containing protein [Denitromonas halophilus]
10373	79	sulfurtransferase [Azoarcus communis]
06893	79	acetate/propionate family kinase [Azoarcus communis]
06982	79	alpha-ketoacid dehydrogenase subunit beta [Aromatoleum toluclasticum]
03186	79	sigma 54-interacting transcriptional regulator [Aromatoleum toluclasticum]
10411	79	phosphopyruvate hydratase [Denitromonas halophilus]
06403	79	YeeE/YedE family protein [Azoarcus communis]
08572	79	nucleoside deaminase [Azoarcus communis]
03248	79	dTDP-4-dehydrorhamnose 3,5-epimerase [Azoarcus indigens]
07416	79	MULTISPECIES: sulfonamide-resistant dihydropteroate synthase Sul1 [Bacteria]
06678	79	thiamine pyrophosphate-dependent dehydrogenase E1 component subunit alpha [Azoarcus communis]
02455	78	2-oxoacid:acceptor oxidoreductase subunit alpha [Aromatoleum toluclasticum]
04547	78	AAA family ATPase [Azoarcus communis]
07988	78	iron ABC transporter permease [Azoarcus indigens]
01689	78	DUF411 domain-containing protein [Denitromonas halophilus]
06516	78	lipoyl synthase [Aromatoleum toluclasticum]
01824	78	MULTISPECIES: elongation factor Tu [Azoarcus]
09093	77	LytTR family DNA-binding domain-containing protein [Niveibacterium umoris]
08874	77	DNA photolyase family protein [Nitrogeniibacter aestuarii]
07788	77	catechol 2,3-dioxygenase [Azoarcus indigens]
02403	77	TonB-dependent receptor [Azoarcus communis]
09886	77	phosphoglycerate kinase [Denitromonas halophilus]
04237	77	MULTISPECIES: NADH-quinone oxidoreductase subunit NuoE [Thauera]
01180	77	class 1 fructose-bisphosphatase [Azoarcus communis]
02450	77	S41 family peptidase [Azoarcus communis]
08453	76	MaoC family dehydratase [Denitromonas halophilus]
09890	76	lactoylglutathione lyase [Azoarcus communis]
02104	76	7-carboxy-7-deazaguanine synthase QueE [Azoarcus communis]
06673	76	peptidylprolyl isomerase [Azoarcus indigens]
08601	76	phosphoribulokinase [Azoarcus communis]
01625	76	MULTISPECIES: mercury resistance system periplasmic binding protein MerP [Proteobacteria]
01967	76	FAD-dependent oxidoreductase [Aromatoleum toluclasticum]
09117	76	tripartite tricarboxylate transporter permease [Propionivibrio dicarboxylicus]
08526	75	2-dehydropantoate 2-reductase [Azoarcus indigens]
07682	75	recombination-associated protein RdgC [Azoarcus communis]
00353	75	transglutaminase family protein [Denitromonas halophilus]
08146	75	MULTISPECIES: bifunctional demethylmenaquinone methyltransferase/2-methoxy-6-polyprenyl-1,4-benzoquinol methylase UbiE [Aromatoleum]
03884	75	metal ABC transporter permease [Azoarcus olearius]
07261	75	chemotaxis protein CheD [Azoarcus indigens]
04446	75	methylenetetrahydrofolate reductase [NAD(P)H] [Azoarcus communis]
09516	74	histidine kinase [Azoarcus communis]
06078	74	carbon-nitrogen hydrolase family protein [Denitromonas halophilus]
00244	74	dTDP-4-dehydrorhamnose reductase [Azoarcus communis]
08998	74	D-glycero-beta-D-manno-heptose 1,7-bisphosphate 7-phosphatase [Azoarcus communis]
06785	74	pyruvate dehydrogenase (acetyl-transferring), homodimeric type [Denitromonas halophilus]
08162	74	transcriptional repressor LexA [Azoarcus communis]
00184	74	methylated-DNA--[protein]-cysteine S-methyltransferase [Denitromonas halophilus]
09816	74	DUF2889 domain-containing protein [Aromatoleum toluclasticum]
02042	73	Crp/Fnr family transcriptional regulator [Azoarcus communis]
07237	73	mannose-1-phosphate guanylyltransferase/mannose-6-phosphate isomerase [Aromatoleum toluclasticum]
01798	73	multifunctional CCA addition/repair protein [Azoarcus communis]
10445	73	heme lyase CcmF/NrfE family subunit [Azoarcus communis]
08556	73	VOC family protein [Denitromonas halophilus]
04123	73	Y-family DNA polymerase [Denitromonas halophilus]
05325	73	ethanolamine utilization protein [Azoarcus communis]
09108	73	2-methylcitrate synthase [Azoarcus communis]
08846	73	ABC transporter permease [Azoarcus communis]
01436	73	glycine cleavage system protein GcvH [Aromatoleum toluclasticum]
06140	73	ShlB/FhaC/HecB family hemolysin secretion/activation protein [Azoarcus indigens]
05917	73	DUF3422 domain-containing protein [Denitromonas halophilus]
01459	73	preprotein translocase subunit SecA [Azoarcus communis]
08636	72	YifB family Mg chelatase-like AAA ATPase [Azoarcus communis]
04150	72	MULTISPECIES: superoxide dismutase [Thauera]
05653	72	39S ribosomal protein L45 [Aromatoleum buckelii]
00212	72	4-oxalomesaconate tautomerase [Denitromonas halophilus]
00321	72	ADP-forming succinate--CoA ligase subunit beta [Azoarcus communis]
00620	72	ABC transporter substrate-binding protein [Azoarcus indigens]
08442	72	chromate transporter [Aromatoleum diolicum]
09138	72	copper chaperone PCu(A)C [Denitromonas halophilus]
06806	72	ACR3 family arsenite efflux transporter [Azoarcus communis]
03972	72	MULTISPECIES: integration host factor subunit beta [Rhodocyclales]
01547	72	F0F1 ATP synthase subunit A [Denitromonas halophilus]
06082	72	arsenate reductase ArsC [Azoarcus communis]
02184	72	MULTISPECIES: cytochrome-c oxidase, cbb3-type subunit II [Thauera]
00699	72	LacI family transcriptional regulator [Uliginosibacterium gangwonense]
01732	72	aminomethyltransferase family protein [Azoarcus communis]
00014	72	c-type cytochrome [Nitrogeniibacter aestuarii]
01582	71	acyl-CoA dehydratase activase [Aromatoleum toluclasticum]
08238	71	IS3 family transposase [Zoogloea oleivorans]
06919	71	fumarate hydratase [Azoarcus communis]
07133	71	heme exporter protein CcmD [Aromatoleum toluclasticum]
05683	71	AmmeMemoRadiSam system radical SAM enzyme [Azoarcus communis]
06004	71	low molecular weight phosphotyrosine protein phosphatase [Azoarcus communis]
07116	71	DUF4118 domain-containing protein [Azoarcus indigens]
03839	71	peptide-methionine (R)-S-oxide reductase MsrB [Denitromonas halophilus]
00202	71	hypothetical protein [Niveibacterium umoris]
10396	71	IS5 family transposase [Zoogloea oleivorans]
09662	71	carbonate dehydratase [Azoarcus communis]
00989	71	TOBE domain-containing protein [Azoarcus communis]
00867	71	ParB/RepB/Spo0J family partition protein [Aromatoleum aromaticum]
06839	71	DEAD/DEAH box helicase family protein [Thauera phenylacetica]
04551	71	4-oxalocrotonate tautomerase family protein [Nitrogeniibacter aestuarii]
05533	71	aromatic/alkene/methane monooxygenase hydroxylase/oxygenase subunit alpha [Aromatoleum toluclasticum]
09319	71	ACP S-malonyltransferase [Azoarcus communis]
06550	70	nitrite/sulfite reductase [Azoarcus communis]
07575	70	NADH-quinone oxidoreductase subunit K [Azoarcus communis]
08065	70	DUF1840 domain-containing protein [Denitromonas halophilus]
04196	70	DUF3108 domain-containing protein [Aromatoleum toluclasticum]
02187	70	magnesium transporter [Denitromonas halophilus]
07087	70	endonuclease/exonuclease/phosphatase family protein [Azoarcus indigens]
07884	70	glycosyltransferase family 39 protein [Denitromonas halophilus]
02847	70	cache domain-containing protein [Azoarcus olearius]
00476	70	MULTISPECIES: ferric iron uptake transcriptional regulator [Rhodocyclales]
03191	70	beta-N-acetylhexosaminidase [Azoarcus communis]
04447	70	methionyl-tRNA formyltransferase [Azoarcus communis]
00320	70	phosphoenolpyruvate carboxylase [Denitromonas halophilus]
04022	70	aromatic/alkene monooxygenase hydroxylase subunit beta [Aromatoleum toluclasticum]
00671	70	molybdopterin-dependent oxidoreductase [Aromatoleum toluclasticum]
08993	70	sulfite exporter TauE/SafE family protein [Azoarcus communis]
04800	70	acetyl-CoA carboxylase, carboxyltransferase subunit beta [Azoarcus communis]
05058	70	F0F1 ATP synthase subunit gamma [Denitromonas halophilus]
09513	70	hypothetical protein [Niveibacterium umoris]
08522	70	signal peptidase I [Denitromonas halophilus]
03133	70	aminomethyl-transferring glycine dehydrogenase [Aromatoleum toluclasticum]
06961	70	MULTISPECIES: heme ABC transporter permease CcmC [Aromatoleum]
02923	70	DUF934 domain-containing protein [Azoarcus communis]
09534	70	OmpA family protein [Azoarcus communis]
01902	70	phosphoenolpyruvate--protein phosphotransferase [Uliginosibacterium gangwonense]
01913	70	phosphoheptose isomerase [Azoarcus communis]
02205	70	acyltransferase [Azoarcus sp. DD4]
10510	69	class II glutamine amidotransferase [Azoarcus olearius]
03406	69	SDR family oxidoreductase [Azoarcus indigens]
01639	69	RibD family protein [Azoarcus communis]
03122	69	phosphotransferase family protein [Aromatoleum toluclasticum]
07603	69	NAD(P)(+) transhydrogenase (Re/Si-specific) subunit beta [Azoarcus communis]
05137	69	tryptophan--tRNA ligase [Azoarcus communis]
10353	69	methyl-accepting chemotaxis protein [Thauera aromatica]
05648	69	phosphoenolpyruvate synthase [Azoarcus communis]
02524	69	BON domain-containing protein [Azoarcus indigens]
03450	69	MULTISPECIES: K+/H+ antiporter subunit F [Thauera]
09069	69	AAA family ATPase [Aromatoleum toluclasticum]
05368	69	3,4-dihydroxy-2-butanone-4-phosphate synthase [Nitrogeniibacter aestuarii]
07262	69	RNA polymerase factor sigma-54 [Azoarcus indigens]
06969	69	YggS family pyridoxal phosphate-dependent enzyme [Azoarcus communis]
09540	69	uroporphyrinogen decarboxylase [Azoarcus communis]
09190	69	UDP-N-acetylglucosamine 2-epimerase (non-hydrolyzing) [Denitromonas halophilus]
02666	69	AzlC family ABC transporter permease [Denitromonas halophilus]
04504	69	glycosyltransferase family 2 protein [Azoarcus communis]
08660	69	MULTISPECIES: NADH-quinone oxidoreductase subunit NuoI [Aromatoleum]
10466	69	AmpG family muropeptide MFS transporter [Denitromonas halophilus]
06872	68	nitrous oxide reductase family maturation protein NosD [Denitromonas halophilus]
05640	68	flagellar brake protein [Azoarcus communis]
05378	68	bifunctional tetrahydrofolate synthase/dihydrofolate synthase [Azoarcus communis]
03833	68	single-stranded DNA-binding protein [Azoarcus communis]
10307	68	UPF0149 family protein [Aromatoleum buckelii]
03209	68	hydroxysqualene dehydroxylase HpnE [Azoarcus communis]
01899	68	FAD:protein FMN transferase [Azoarcus olearius]
10299	68	hypothetical protein [Aromatoleum toluclasticum]
00225	68	4Fe-4S binding protein [Nitrogeniibacter aestuarii]
04354	68	IS110 family transposase [Azoarcus sp. DD4]
07549	68	3-phosphoserine/phosphohydroxythreonine transaminase [Denitromonas halophilus]
01861	68	hydroxypyruvate isomerase [Azoarcus communis]
09789	68	Gfo/Idh/MocA family oxidoreductase [Propionivibrio dicarboxylicus]
01524	67	MULTISPECIES: homoserine O-acetyltransferase [Thauera]
00824	67	MULTISPECIES: peptidoglycan-associated lipoprotein Pal [Azoarcus]
10454	67	PQQ-dependent sugar dehydrogenase [Azoarcus communis]
00235	67	oligosaccharide flippase family protein [Denitromonas halophilus]
04502	67	potassium transporter Kup [Aromatoleum toluclasticum]
06291	67	ketoacyl-ACP synthase III [Azoarcus communis]
07109	67	biotin synthase BioB [Aromatoleum toluclasticum]
09098	67	response regulator [Azoarcus communis]
10041	67	CDP-diacylglycerol--glycerol-3-phosphate 3-phosphatidyltransferase [Azoarcus communis]
00359	67	AI-2E family transporter [Azoarcus communis]
10096	67	phosphomethylpyrimidine synthase ThiC [Azoarcus communis]
05715	67	SLC13 family permease [Denitromonas halophilus]
08621	67	MULTISPECIES: Fe-S cluster assembly scaffold IscU [Rhodocyclales]
06124	67	group II truncated hemoglobin [Azoarcus communis]
07964	67	1-acyl-sn-glycerol-3-phosphate acyltransferase [Azoarcus communis]
00165	67	helix-turn-helix domain-containing protein [Nitrogeniibacter aestuarii]
02209	67	chorismate synthase [Aromatoleum toluclasticum]
00258	67	CinA family protein [Azoarcus indigens]
03003	67	ATP-dependent Clp protease ATP-binding subunit ClpX [Azoarcus communis]
05732	66	flagellar biosynthetic protein FliR [Azoarcus communis]
04905	66	flagellar type III secretion system pore protein FliP [Azoarcus communis]
05539	66	cytochrome c oxidase subunit II [Aromatoleum toluclasticum]
05699	66	F0F1 ATP synthase subunit epsilon [Denitromonas halophilus]
01563	66	HD domain-containing protein [Denitromonas halophilus]
06034	66	MULTISPECIES: glutaredoxin 3 [Niveibacterium]
05471	66	threonine--tRNA ligase [Azoarcus communis]
07278	66	NUDIX hydrolase [Azoarcus communis]
09464	66	alanine racemase [Azoarcus communis]
03878	66	GNAT family N-acetyltransferase [Azoarcus indigens]
02685	66	cytochrome-c oxidase, cbb3-type subunit III [Azoarcus communis]
00828	66	ATP-dependent Clp endopeptidase proteolytic subunit ClpP [Aromatoleum tolulyticum]
04019	66	transcriptional repressor [Azoarcus communis]
03582	65	extracellular solute-binding protein [Azoarcus communis]
04505	65	replicative DNA helicase [Azoarcus indigens]
04359	65	gamma-glutamyltransferase family protein [Nitrogeniibacter aestuarii]
07062	65	hydantoinase B/oxoprolinase family protein [Aromatoleum toluclasticum]
01617	65	XdhC family protein [Aromatoleum toluclasticum]
06975	65	MULTISPECIES: guanylate kinase [Thauera]
06780	65	acetyl-CoA carboxylase biotin carboxyl carrier protein [Aromatoleum toluclasticum]
08619	65	flagellar biosynthesis protein FlhA [Azoarcus communis]
04116	65	1,6-anhydro-N-acetylmuramyl-L-alanine amidase AmpD [Azoarcus communis]
08831	65	HupU protein [Azoarcus communis]
08413	65	DUF2325 domain-containing protein [Azoarcus olearius]
08863	65	histidine kinase [Azoarcus communis]
03840	65	GNAT family N-acetyltransferase [Azoarcus communis]
01893	65	magnesium/cobalt transporter CorA [Azoarcus communis]
00021	65	flagellar basal body L-ring protein FlgH [Azoarcus communis]
01578	65	glycerol kinase GlpK [Azoarcus communis]
07627	65	nitronate monooxygenase [Azoarcus communis]
08503	65	flagellar basal body-associated FliL family protein [Azoarcus communis]
07487	65	protein-disulfide reductase DsbD [Azoarcus communis]
02719	65	VacJ family lipoprotein [Azoarcus communis]
07179	65	Sec-dependent nitrous-oxide reductase [Denitromonas halophilus]
02698	65	ABC transporter ATP-binding protein/permease [Azoarcus indigens]
09089	65	type II 3-dehydroquinate dehydratase [Azoarcus communis]
05113	65	flagellar type III secretion system protein FlhB [Azoarcus communis]
00344	65	M48 family metallopeptidase [Azoarcus indigens]
03643	65	3-isopropylmalate dehydratase small subunit [Azoarcus communis]
04841	65	MBL fold metallo-hydrolase [Aromatoleum toluclasticum]
08107	65	HAD family phosphatase [Azoarcus communis]
06479	64	PAS domain-containing sensor histidine kinase [Denitromonas halophilus]
10523	64	histidine phosphatase family protein [Denitromonas halophilus]
01731	64	cation:proton antiporter [Aromatoleum toluclasticum]
02018	64	bifunctional protein-serine/threonine kinase/phosphatase [Denitromonas halophilus]
04236	64	lipid IV(A) 3-deoxy-D-manno-octulosonic acid transferase [Azoarcus communis]
02019	64	1-(5-phosphoribosyl)-5-[(5-phosphoribosylamino)methylideneamino]imidazole-4-carboxamide isomerase [Azoarcus communis]
08094	64	type II toxin-antitoxin system VapC family toxin [Thauera phenylacetica]
06290	64	TMEM165/GDT1 family protein [Azoarcus communis]
05868	64	MULTISPECIES: NADH-quinone oxidoreductase subunit NuoK [Thauera]
07054	64	cytochrome c-550 PedF [Azoarcus indigens]
01223	64	MULTISPECIES: bifunctional enoyl-CoA hydratase/phosphate acetyltransferase [Azoarcus]
04583	64	RDD family protein [Azoarcus communis]
10146	64	ATP-dependent DNA helicase [Azoarcus indigens]
05437	64	MULTISPECIES: PTS IIA-like nitrogen regulatory protein PtsN [Azoarcus]
06106	64	cell division protein FtsZ [Azoarcus communis]
02429	64	MULTISPECIES: flagellar biosynthesis protein FliQ [Rhodocyclales]
01359	64	IS66 family insertion sequence element accessory protein TnpB [Aromatoleum aromaticum]
08779	64	FtsX-like permease family protein [Azoarcus communis]
04141	64	MmoB/DmpM family protein [Aromatoleum toluclasticum]
05487	64	AzlD domain-containing protein [Denitromonas halophilus]
07751	64	DUF748 domain-containing protein [Azoarcus indigens]
03505	64	IMP dehydrogenase [Azoarcus communis]
00100	64	DsbA family oxidoreductase [Denitromonas halophilus]
01335	63	4-hydroxythreonine-4-phosphate dehydrogenase PdxA [Azoarcus communis]
01666	63	flagellar hook-basal body complex protein FliE [Azoarcus communis]
00502	63	NADH-quinone oxidoreductase subunit J [Aromatoleum toluclasticum]
02554	63	flagellar M-ring protein FliF [Azoarcus communis]
03452	63	UDP-N-acetylmuramoyl-tripeptide--D-alanyl-D-alanine ligase [Azoarcus communis]
09581	63	6,7-dimethyl-8-ribityllumazine synthase [Nitrogeniibacter aestuarii]
02130	63	MULTISPECIES: arginine/lysine/ornithine decarboxylase [Azoarcus]
07704	63	dioxygenase [Azoarcus communis]
01201	63	flagellar filament capping protein FliD [Azoarcus communis]
06728	63	endopeptidase La [Azoarcus communis]
03950	63	tyrosine--tRNA ligase [Azoarcus communis]
04054	63	MULTISPECIES: NADH-quinone oxidoreductase subunit A [Rhodocyclales]
07830	63	nitrite reductase large subunit NirB [Azoarcus communis]
08983	63	ketol-acid reductoisomerase, partial [Denitromonas halophilus]
04152	63	SDR family oxidoreductase [Uliginosibacterium gangwonense]
06448	63	isopentenyl-diphosphate Delta-isomerase [Aromatoleum toluclasticum]
02156	63	signal peptidase II [Azoarcus communis]
03046	63	DUF883 family protein [Azoarcus communis]
03640	63	NAD kinase [Azoarcus communis]
08969	63	7-cyano-7-deazaguanine synthase QueC [Azoarcus communis]
04643	63	MULTISPECIES: CDP-diacylglycerol--serine O-phosphatidyltransferase [Niveibacterium]
05127	63	disulfide bond formation protein B [Azoarcus communis]
07431	63	PEP-CTERM/exosortase system-associated acyltransferase [Azoarcus indigens]
06884	63	MoxR family ATPase [Denitromonas halophilus]
04282	63	NADH-quinone oxidoreductase subunit C [Aromatoleum toluclasticum]
04562	63	SAM-dependent methyltransferase [Aromatoleum toluclasticum]
07226	63	MULTISPECIES: transcription termination factor Rho [Azoarcus]
03302	63	trimeric intracellular cation channel family protein [Azoarcus communis]
04697	63	flagellar basal body rod protein FlgC [Azoarcus communis]
04647	63	MULTISPECIES: sulfurtransferase TusA family protein [Rhodocyclales]
01397	63	prolipoprotein diacylglyceryl transferase [Azoarcus communis]
03607	63	D-alanine--D-alanine ligase [Azoarcus communis]
10457	63	exodeoxyribonuclease VII large subunit [Azoarcus communis]
01241	63	flagellar export chaperone FliS [Azoarcus indigens]
00037	63	6-carboxytetrahydropterin synthase QueD [Azoarcus communis]
03393	63	glutamate synthase large subunit [Aromatoleum toluclasticum]
10532	63	DUF2892 domain-containing protein [Azoarcus communis]
07282	63	NAD+ synthase [Azoarcus communis]
08565	62	DUF3460 family protein [Aromatoleum toluclasticum]
05450	62	apolipoprotein N-acyltransferase [Azoarcus communis]
08484	62	histidinol dehydrogenase [Azoarcus communis]
09118	62	nicotinate-nucleotide--dimethylbenzimidazole phosphoribosyltransferase [Azoarcus communis]
00555	62	cytochrome c-type biogenesis protein CcmH [Azoarcus communis]
03829	62	alanine:cation symporter family protein [Denitromonas halophilus]
09294	62	MULTISPECIES: flagellar basal body rod protein FlgB [Thauera]
07559	62	DUF3683 domain-containing protein [Denitromonas halophilus]
10474	62	MULTISPECIES: 30S ribosomal protein S14 [Azoarcus]
08155	62	M3 family metallopeptidase [Azoarcus communis]
03335	62	bifunctional diguanylate cyclase/phosphodiesterase [Denitromonas halophilus]
03550	62	thiamine phosphate synthase [Azoarcus communis]
04252	62	zinc-dependent peptidase [Azoarcus communis]
10202	62	outer membrane lipid asymmetry maintenance protein MlaD [Azoarcus communis]
03831	62	iron-sulfur cluster carrier protein ApbC [Azoarcus communis]
00176	62	imidazole glycerol phosphate synthase subunit HisF [Azoarcus communis]
09044	62	cysteine--tRNA ligase [Azoarcus communis]
02152	62	glutamine--fructose-6-phosphate transaminase (isomerizing) [Azoarcus communis]
01891	62	LrgB family protein [Azoarcus indigens]
01838	62	DNA-binding protein YbiB [Azoarcus communis]
00187	62	CidA/LrgA family protein [Azoarcus indigens]
00046	62	flagellar basal body P-ring protein FlgI [Azoarcus indigens]
07466	62	phosphate signaling complex protein PhoU [Azoarcus communis]
02696	62	MltA domain-containing protein [Denitromonas halophilus]
06418	62	imidazole glycerol phosphate synthase subunit HisH [Denitromonas halophilus]
02021	62	tryptophan synthase subunit alpha [Azoarcus communis]
05841	62	TIGR01841 family phasin [Denitromonas halophilus]
06612	62	NUDIX hydrolase [Azoarcus communis]
03377	62	flagellar hook assembly protein FlgD [Azoarcus communis]
07246	62	type II toxin-antitoxin system prevent-host-death family antitoxin [Azoarcus nasutitermitis]
03914	62	4-hydroxy-tetrahydrodipicolinate reductase [Azoarcus communis]
06094	62	murein biosynthesis integral membrane protein MurJ [Azoarcus communis]
09131	61	N-acetyl-gamma-glutamyl-phosphate reductase [Azoarcus communis]
02233	61	aminopeptidase N [Azoarcus communis]
05003	61	CYTH and CHAD domain-containing protein [Azoarcus communis]
05483	61	Bax inhibitor-1/YccA family protein [Azoarcus communis]
09722	61	ribosomal protein S18-alanine N-acetyltransferase [Azoarcus communis]
07342	61	GNAT family N-acetyltransferase [Nitrogeniibacter aestuarii]
09793	61	Tol-Pal system beta propeller repeat protein TolB [Azoarcus communis]
02222	61	M48 family metallopeptidase [Azoarcus communis]
07507	61	MULTISPECIES: 50S ribosomal protein L27 [Aromatoleum]
02368	61	divalent-cation tolerance protein CutA [Azoarcus communis]
04721	61	class I SAM-dependent methyltransferase [Azoarcus communis]
07540	61	thymidylate synthase [Azoarcus communis]
01098	61	argininosuccinate synthase [Azoarcus communis]
07635	61	RNA polymerase sigma factor RpoD [Azoarcus communis]
07539	61	S-methyl-5'-thioinosine phosphorylase [Azoarcus communis]
01851	61	UvrD-helicase domain-containing protein [Denitromonas halophilus]
01849	61	cell division protein ZapD [Azoarcus communis]
07215	61	undecaprenyldiphospho-muramoylpentapeptide beta-N-acetylglucosaminyltransferase [Azoarcus communis]
09658	61	DUF2905 domain-containing protein [Nitrogeniibacter aestuarii]
01258	61	50S ribosomal protein L9 [Azoarcus communis]
01825	61	DNA repair protein RecN [Azoarcus communis]
05124	61	phenylalanine--tRNA ligase subunit beta [Azoarcus communis]
04863	61	bifunctional 2-polyprenyl-6-hydroxyphenol methylase/3-demethylubiquinol 3-O-methyltransferase UbiG [Azoarcus communis]
04878	61	dihydroorotase [Azoarcus communis]
01405	61	exodeoxyribonuclease VII small subunit [Azoarcus communis]
04820	61	MULTISPECIES: LysR family substrate-binding domain-containing protein [Rhodocyclales]
01174	61	MULTISPECIES: methionine biosynthesis protein MetW [Thauera]
02289	61	ATP-binding protein [Azoarcus communis]
01653	61	phosphoribosylformylglycinamidine synthase [Azoarcus communis]
01771	61	MULTISPECIES: 30S ribosomal protein S13 [Thauera]
01145	61	cell division protein ZapE [Azoarcus communis]
07702	61	MULTISPECIES: VOC family protein [Aromatoleum]
07701	61	23S rRNA (pseudouridine(1915)-N(3))-methyltransferase RlmH [Azoarcus communis]
07281	61	OsmC family protein [Azoarcus communis]
09982	61	ComF family protein [Azoarcus communis]
07275	61	YebC/PmpR family DNA-binding transcriptional regulator [Azoarcus communis]
07036	61	MULTISPECIES: F0F1 ATP synthase subunit C [Rhodocyclales]
05288	61	MULTISPECIES: 30S ribosomal protein S19 [Zoogloeaceae]
09827	61	1-acyl-sn-glycerol-3-phosphate acyltransferase [Azoarcus communis]
05474	61	porphobilinogen synthase [Azoarcus communis]
09487	61	tRNA epoxyqueuosine(34) reductase QueG [Azoarcus communis]
02439	61	phosphoadenylyl-sulfate reductase [Azoarcus communis]
02031	61	recombinase RecA [Azoarcus communis]
09371	61	segregation/condensation protein A [Azoarcus communis]
03135	61	phosphatidylglycerophosphatase A [Azoarcus communis]
03443	61	DUF2917 domain-containing protein [Denitromonas halophilus]
00314	61	flagellar hook-associated protein FlgK [Azoarcus indigens]
06786	61	50S ribosomal protein L4 [Azoarcus communis]
06045	61	cytochrome d ubiquinol oxidase subunit II [Azoarcus indigens]
03824	61	methionine adenosyltransferase [Azoarcus communis]
02636	61	lytic transglycosylase domain-containing protein [Azoarcus communis]
10237	61	acyl carrier protein [Denitromonas halophilus]
05804	61	hydroxymethylglutaryl-CoA lyase [Azoarcus communis]
03818	61	MULTISPECIES: 50S ribosomal protein L32 [Rhodocyclales]
02959	61	alanine--tRNA ligase [Azoarcus communis]
07757	61	HPr family phosphocarrier protein [Azoarcus communis]
06613	61	ribonuclease HI [Azoarcus communis]
08778	61	flagellar motor protein MotB [Azoarcus communis]
10313	61	uracil-DNA glycosylase [Azoarcus communis]
05782	61	triose-phosphate isomerase [Azoarcus communis]
08285	61	undecaprenyl-diphosphate phosphatase [Azoarcus communis]
03734	61	MULTISPECIES: 50S ribosomal protein L34 [Rhodocyclales]
06040	61	MULTISPECIES: oxidative damage protection protein [Aromatoleum]
02997	61	MULTISPECIES: 30S ribosomal protein S9 [Rhodocyclales]
08668	61	flagellar transcriptional regulator FlhC [Azoarcus communis]
10115	61	argininosuccinate lyase [Azoarcus communis]
00050	61	SirB2 family protein [Azoarcus communis]
00277	61	molecular chaperone HtpG [Azoarcus communis]
04065	61	2-C-methyl-D-erythritol 4-phosphate cytidylyltransferase [Azoarcus communis]
07809	61	DUF4390 domain-containing protein [Azoarcus communis]
06299	61	thiol:disulfide interchange protein DsbA/DsbL [Azoarcus communis]
03769	61	MULTISPECIES: acyl carrier protein [Rhodocyclales]
04082	61	MULTISPECIES: 30S ribosomal protein S8 [Aromatoleum]
00813	61	tRNA uridine-5-carboxymethylaminomethyl(34) synthesis enzyme MnmG [Azoarcus communis]
06483	61	ATP phosphoribosyltransferase [Azoarcus communis]
06360	61	flagellar motor switch protein FliG [Azoarcus communis]
03865	61	MULTISPECIES: NAD(P) transhydrogenase subunit alpha [Thauera]
02622	61	3-deoxy-8-phosphooctulonate synthase [Azoarcus communis]
10177	61	DUF615 domain-containing protein [Azoarcus communis]
08488	61	5'/3'-nucleotidase SurE [Azoarcus communis]
05643	61	ribulose-phosphate 3-epimerase [Azoarcus communis]
00215	61	MULTISPECIES: accessory factor UbiK family protein [Aromatoleum]
08784	61	flagellar hook-associated protein FlgL [Azoarcus communis]
06745	61	MULTISPECIES: polyprenyl diphosphate synthase [Thauera]
10543	61	M48 family metallopeptidase [Azoarcus communis]
05865	61	molybdopterin synthase catalytic subunit MoaE [Azoarcus communis]
00407	61	3-deoxy-manno-octulosonate cytidylyltransferase [Denitromonas halophilus]
00334	60	phosphate acyltransferase PlsX [Azoarcus communis]
09186	60	Gx transporter family protein [Azoarcus communis]
03963	60	MULTISPECIES: 30S ribosomal protein S10 [Thauera]
08639	60	MULTISPECIES: DUF2788 domain-containing protein [Rhodocyclales]
08642	60	excinuclease ABC subunit UvrB [Azoarcus communis]
05693	60	ribosome silencing factor [Azoarcus communis]
05120	60	riboflavin synthase [Azoarcus communis]
10519	60	6-phosphofructokinase [Azoarcus communis]
01139	60	ATP-dependent RNA helicase HrpA [Azoarcus communis]
01712	60	fluoride efflux transporter CrcB [Azoarcus communis]
03956	60	peptidylprolyl isomerase [Azoarcus communis]
02922	60	nucleotide exchange factor GrpE [Azoarcus communis]
10258	60	rod shape-determining protein MreD [Azoarcus communis]
02027	60	30S ribosomal protein S1 [Azoarcus communis]
06970	60	30S ribosomal protein S5 [Azoarcus communis]
07110	60	lipopolysaccharide assembly protein LapB [Azoarcus communis]
07407	60	glutamine-hydrolyzing GMP synthase [Azoarcus communis]
01158	60	MULTISPECIES: 50S ribosomal protein L3 [Aromatoleum]
02151	60	Holliday junction branch migration protein RuvA [Azoarcus communis]
03857	60	50S ribosomal protein L15 [Azoarcus communis]
05121	60	DUF4124 domain-containing protein [Azoarcus communis]
05862	60	outer membrane protein assembly factor BamD [Azoarcus communis]
01915	60	MULTISPECIES: 30S ribosomal protein S20 [Aromatoleum]
06062	60	DNA translocase FtsK [Azoarcus communis]
07394	60	cytochrome c1 [Azoarcus communis]
03714	60	MULTISPECIES: succinate--CoA ligase subunit alpha [Rhodocyclales]
05268	60	MULTISPECIES: 30S ribosomal protein S15 [Aromatoleum]
06723	60	tRNA threonylcarbamoyladenosine dehydratase [Azoarcus communis]
03715	60	MULTISPECIES: UMP kinase [Rhodocyclales]
03985	60	MULTISPECIES: 50S ribosomal protein L11 [Aromatoleum]
08341	60	chromosomal replication initiator protein DnaA [Azoarcus communis]
03992	60	STAS domain-containing protein [Azoarcus communis]
02854	60	Rne/Rng family ribonuclease [Azoarcus communis]
05878	60	cobyric acid synthase [Azoarcus communis]
10536	60	oxygen-dependent coproporphyrinogen oxidase [Azoarcus communis]
03688	60	cytochrome ubiquinol oxidase subunit I [Azoarcus indigens]
07365	60	cyclic pyranopterin monophosphate synthase MoaC [Azoarcus communis]
04716	60	MULTISPECIES: ribosome-associated translation inhibitor RaiA [Thauera]
06743	60	phosphatidate cytidylyltransferase [Azoarcus communis]
04324	60	FHA domain-containing protein [Azoarcus communis]
10537	60	50S ribosomal protein L24 [Azoarcus communis]
04699	60	carbonic anhydrase family protein [Azoarcus communis]
07363	60	RdgB/HAM1 family non-canonical purine NTP pyrophosphatase [Azoarcus communis]
03999	60	50S ribosomal protein L17 [Azoarcus communis]
10175	60	DUF2249 domain-containing protein [Azoarcus communis]
08021	60	membrane protein insertase YidC [Azoarcus communis]
04006	60	MULTISPECIES: acetolactate synthase small subunit [Aromatoleum]
04007	60	transcription termination factor NusA [Azoarcus communis]
09388	60	methionine--tRNA ligase [Azoarcus communis]
03131	60	adenylosuccinate synthase [Azoarcus communis]
03691	60	BON domain-containing protein [Azoarcus communis]
08512	60	NAD-dependent DNA ligase LigA [Azoarcus communis]
02354	60	endolytic transglycosylase MltG [Azoarcus communis]
03143	60	LPS-assembly protein LptD [Azoarcus communis]
06726	60	protein translocase subunit SecD [Azoarcus communis]
00383	60	MULTISPECIES: Fis family transcriptional regulator [Azoarcus]
04360	60	cbb3-type cytochrome oxidase assembly protein CcoS [Azoarcus communis]
08454	60	polynucleotide adenylyltransferase PcnB [Azoarcus communis]
01548	60	crossover junction endodeoxyribonuclease RuvC [Azoarcus communis]
01307	60	OmpH family outer membrane protein [Aromatoleum toluclasticum]
02337	60	CbiX/SirB N-terminal domain-containing protein [Azoarcus communis]
03984	60	phosphoribosylaminoimidazolesuccinocarboxamide synthase [Azoarcus communis]
10349	60	tRNA guanosine(34) transglycosylase Tgt [Azoarcus communis]
07381	60	polysaccharide biosynthesis protein [Azoarcus communis]
04954	60	MULTISPECIES: DUF465 domain-containing protein [Aromatoleum]
06950	60	ribonuclease III [Azoarcus communis]
04358	60	MULTISPECIES: cytochrome c maturation protein CcmE [Aromatoleum]
05291	60	ribosome biogenesis GTPase YlqF [Azoarcus communis]
08336	60	Asp-tRNA(Asn)/Glu-tRNA(Gln) amidotransferase subunit GatB [Azoarcus communis]
07478	60	lipoprotein insertase outer membrane protein LolB [Azoarcus communis]
05873	60	c-type cytochrome biogenesis protein CcmI [Azoarcus communis]
02297	60	MULTISPECIES: 50S ribosomal protein L22 [Rhodocyclales]
09328	60	alpha/beta fold hydrolase [Denitromonas halophilus]
07975	60	transcription antitermination factor NusB [Azoarcus communis]
01167	60	DNA mismatch repair endonuclease MutL [Azoarcus communis]
02208	60	peptidoglycan DD-metalloendopeptidase family protein [Azoarcus communis]
09274	60	primosomal replication protein N [Azoarcus communis]
08404	60	monofunctional biosynthetic peptidoglycan transglycosylase [Azoarcus communis]
06667	60	cytochrome c biogenesis protein CcsA [Azoarcus communis]
00282	60	UDP-N-acetylglucosamine 1-carboxyvinyltransferase [Azoarcus communis]
06457	60	lipid-A-disaccharide synthase [Azoarcus communis]
07019	60	DUF484 family protein [Azoarcus communis]
07018	60	CvpA family protein [Azoarcus communis]
09278	60	FixH family protein [Azoarcus communis]
07139	60	MULTISPECIES: 50S ribosomal protein L23 [Thauera]
03888	60	50S ribosomal protein L6 [Azoarcus communis]
07141	60	MULTISPECIES: Trm112 family protein [Rhodocyclales]
01469	60	MULTISPECIES: pantetheine-phosphate adenylyltransferase [Azoarcus]
03208	60	DNA primase [Azoarcus communis]
07053	60	type II toxin-antitoxin system RatA family toxin [Azoarcus communis]
01473	60	outer membrane protein assembly factor BamE [Azoarcus communis]
05195	60	prephenate dehydrogenase/arogenate dehydrogenase family protein [Azoarcus communis]
03752	60	MULTISPECIES: 50S ribosomal protein L29 [Thauera]
04441	60	MULTISPECIES: 30S ribosomal protein S16 [Aromatoleum]
08537	60	tetratricopeptide repeat protein [Azoarcus communis]
05806	60	protein translocase subunit SecF [Azoarcus communis]
07959	60	peptidoglycan editing factor PgeF [Azoarcus communis]
09747	60	LPS export ABC transporter permease LptF [Azoarcus communis]
05040	60	ribosome maturation factor RimP [Azoarcus communis]
05986	60	transcriptional regulator NrdR [Azoarcus communis]
06477	60	MULTISPECIES: division/cell wall cluster transcriptional repressor MraZ [Rhodocyclales]
09742	60	aspartate-semialdehyde dehydrogenase [Azoarcus communis]
03032	60	sigma-70 family RNA polymerase sigma factor [Denitromonas halophilus]
09160	60	MULTISPECIES: 50S ribosomal protein L7/L12 [Aromatoleum]
04483	60	RIP metalloprotease RseP [Azoarcus communis]
03185	60	anthranilate phosphoribosyltransferase [Azoarcus communis]
07038	60	cell division protein FtsL [Azoarcus communis]
03011	60	RlmE family RNA methyltransferase [Azoarcus communis]
07953	60	TerB family tellurite resistance protein [Azoarcus communis]
06009	60	helix-turn-helix transcriptional regulator [Azoarcus communis]
05161	60	ribosome maturation factor RimM [Azoarcus communis]
07956	60	MULTISPECIES: glycine--tRNA ligase subunit alpha [Thauera]
09645	60	MULTISPECIES: phosphoribosyl-ATP diphosphatase [Azoarcus]
07897	60	transcription-repair coupling factor [Azoarcus communis]
07895	60	dTMP kinase [Azoarcus communis]
00492	60	MULTISPECIES: dCTP deaminase [Aromatoleum]
06027	60	bifunctional UDP-N-acetylglucosamine diphosphorylase/glucosamine-1-phosphate N-acetyltransferase GlmU [Azoarcus communis]
04433	60	MULTISPECIES: 30S ribosomal protein S7 [Aromatoleum]
07476	60	4-hydroxybenzoate octaprenyltransferase [Azoarcus communis]
03936	60	dihydrofolate reductase [Denitromonas halophilus]
08435	60	SsrA-binding protein SmpB [Azoarcus communis]
04995	60	aminoacyl-tRNA hydrolase [Azoarcus communis]
09317	60	lipopolysaccharide transport periplasmic protein LptA [Azoarcus communis]
03244	60	DUF721 domain-containing protein [Denitromonas halophilus]
07867	60	MULTISPECIES: hypothetical protein [Thauera]
03164	60	THUMP domain-containing protein [Denitromonas halophilus]
05322	60	MULTISPECIES: 50S ribosomal protein L35 [Rhodocyclales]
01512	60	MULTISPECIES: cell division protein ZapA [Azoarcus]
02026	60	phenylalanine--tRNA ligase subunit alpha [Azoarcus communis]
00565	60	carotenoid 1,2-hydratase [Azoarcus communis]
04648	60	peroxide stress protein YaaA [Azoarcus communis]
03942	60	MULTISPECIES: 30S ribosomal protein S12 [Azoarcus]
09597	60	ribonuclease HII [Azoarcus communis]
01933	60	ribosome biogenesis GTPase Der [Azoarcus communis]
09590	60	iron donor protein CyaY [Azoarcus communis]
01930	60	Fe-S cluster assembly protein IscX [Azoarcus communis]
03049	60	arginine--tRNA ligase [Azoarcus communis]
01520	60	CoA pyrophosphatase [Azoarcus communis]
01954	60	amidophosphoribosyltransferase [Azoarcus communis]
03909	60	ZipA [Azoarcus communis]
06030	60	DNA-directed RNA polymerase subunit alpha [Azoarcus communis]
08379	60	orotate phosphoribosyltransferase [Azoarcus communis]
03894	60	serine--tRNA ligase [Azoarcus communis]
09297	60	preprotein translocase subunit SecE [Azoarcus communis]
00552	60	deoxyguanosinetriphosphate triphosphohydrolase [Azoarcus communis]
06031	60	Holliday junction branch migration DNA helicase RuvB [Azoarcus communis]
07875	60	30S ribosomal protein S2 [Azoarcus communis]
06032	60	HPr(Ser) kinase/phosphatase [Azoarcus communis]
03862	60	MULTISPECIES: 30S ribosomal protein S21 [Zoogloeaceae]
03738	60	MULTISPECIES: 50S ribosomal protein L21 [Azoarcus]
01205	60	outer membrane protein assembly factor BamB [Azoarcus communis]
01492	60	LPS assembly lipoprotein LptE [Aromatoleum toluclasticum]
08377	60	MULTISPECIES: STAS/SEC14 domain-containing protein [Azoarcus]
08589	60	Sec-independent protein translocase protein TatB [Azoarcus communis]
09788	60	NusG domain II-containing protein [Azoarcus communis]
05000	60	class I SAM-dependent methyltransferase [Denitromonas halophilus]
05743	60	tRNA pseudouridine(55) synthase TruB [Azoarcus communis]
09100	60	trigger factor [Azoarcus communis]
03906	60	50S ribosomal protein L2 [Azoarcus communis]
01490	60	MULTISPECIES: 50S ribosomal protein L36 [Rhodocyclales]
00674	60	LPS export ABC transporter periplasmic protein LptC [Azoarcus communis]
03864	60	MULTISPECIES: 50S ribosomal protein L20 [Rhodocyclales]
08990	60	DUF1289 domain-containing protein [Azoarcus communis]
06549	60	oligoribonuclease [Azoarcus communis]
05435	60	30S ribosomal protein S6 [Azoarcus communis]
05552	60	3-methyl-2-oxobutanoate hydroxymethyltransferase [Azoarcus communis]
09518	60	ribosome recycling factor [Azoarcus communis]
08213	60	ribose-5-phosphate isomerase RpiA [Azoarcus communis]
09949	60	glucose-6-phosphate isomerase [Azoarcus communis]
03441	60	DNA gyrase inhibitor YacG [Azoarcus communis]
07300	60	biotin--[acetyl-CoA-carboxylase] ligase [Azoarcus communis]
00414	60	MULTISPECIES: recombination mediator RecR [Thauera]
04207	60	DUF2065 domain-containing protein [Azoarcus communis]
09451	60	adenosylhomocysteinase [Azoarcus communis]
05445	60	MULTISPECIES: imidazoleglycerol-phosphate dehydratase HisB [Aromatoleum]
06548	60	DUF2069 domain-containing protein [Azoarcus communis]
09963	60	septum site-determining protein MinC [Azoarcus communis]
08144	60	CTP synthase [Azoarcus communis]
00943	60	acyl-ACP--UDP-N-acetylglucosamine O-acyltransferase [Azoarcus communis]
05449	60	30S ribosomal protein S3 [Denitromonas halophilus]
00816	60	rRNA maturation RNase YbeY [Azoarcus communis]
00818	60	DNA repair protein RadA [Azoarcus communis]
03438	60	lipoyl(octanoyl) transferase LipB [Azoarcus communis]
07302	60	MULTISPECIES: heme exporter protein CcmB [Azoarcus]
03838	60	glutamate-5-semialdehyde dehydrogenase [Azoarcus communis]
08220	60	recombination regulator RecX [Azoarcus communis]
09927	60	A/G-specific adenine glycosylase [Azoarcus communis]
02044	60	ribonuclease PH [Azoarcus communis]
08112	60	50S ribosomal protein L19 [Azoarcus communis]
08905	60	16S rRNA (uracil(1498)-N(3))-methyltransferase [Azoarcus communis]
08035	60	hypothetical protein [Aromatoleum toluclasticum]
02683	60	DUF177 domain-containing protein [Denitromonas halophilus]
08477	60	pantoate--beta-alanine ligase [Azoarcus communis]
00790	60	DUF971 domain-containing protein [Azoarcus communis]
01396	60	5-(carboxyamino)imidazole ribonucleotide mutase [Azoarcus communis]
09938	60	MULTISPECIES: protein-export chaperone SecB [Azoarcus]
00791	60	YicC family protein [Azoarcus communis]
07708	60	pyrroline-5-carboxylate reductase [Azoarcus communis]
01786	60	translation elongation factor Ts [Azoarcus communis]
04223	60	MULTISPECIES: malate dehydrogenase [Azoarcus]
05099	60	2-polyprenyl-3-methyl-6-methoxy-1,4-benzoquinone monooxygenase [Azoarcus communis]
07305	60	MULTISPECIES: membrane protein insertion efficiency factor YidD [Thauera]
02129	60	proline--tRNA ligase [Azoarcus communis]
07100	60	adenylate kinase [Azoarcus communis]
05091	60	tRNA pseudouridine(38-40) synthase TruA [Azoarcus communis]
03821	60	50S ribosomal protein L5 [Azoarcus communis]
03072	60	MULTISPECIES: nucleoside-diphosphate kinase [Azoarcus]
00034	60	MULTISPECIES: 30S ribosomal protein S17 [Aromatoleum]
08145	60	glycerol-3-phosphate 1-O-acyltransferase PlsY [Azoarcus communis]
09224	60	6-bladed beta-propeller [Aromatoleum toluclasticum]
02630	60	MULTISPECIES: CcoQ/FixQ family Cbb3-type cytochrome c oxidase assembly chaperone [Thauera]
06851	60	phosphoribosylamine--glycine ligase [Azoarcus communis]
03835	60	MULTISPECIES: 50S ribosomal protein L33 [Zoogloeaceae]
06523	60	exopolyphosphatase [Azoarcus communis]
04521	60	MULTISPECIES: YbaB/EbfC family nucleoid-associated protein [Aromatoleum]
06240	60	bifunctional phosphopantothenoylcysteine decarboxylase/phosphopantothenate--cysteine ligase CoaBC [Azoarcus communis]
09223	60	DUF192 domain-containing protein [Azoarcus communis]
10032	60	MULTISPECIES: 30S ribosomal protein S18 [Zoogloeaceae]
02081	60	competence/damage-inducible protein A [Aromatoleum toluclasticum]
05486	60	YdiU family protein [Azoarcus communis]
06527	60	SCP2 sterol-binding domain-containing protein [Azoarcus communis]
09486	60	tRNA (cytidine(34)-2'-O)-methyltransferase [Denitromonas halophilus]
10015	60	50S ribosomal protein L25/general stress protein Ctc [Azoarcus communis]
03096	60	RNase adapter RapZ [Azoarcus communis]
06253	60	MULTISPECIES: Asp-tRNA(Asn)/Glu-tRNA(Gln) amidotransferase subunit GatC [Denitromonas]
10614	60	ClpXP protease specificity-enhancing factor [Azoarcus communis]
01360	60	MULTISPECIES: 50S ribosomal protein L18 [Thauera]
09471	60	tRNA 2-thiouridine(34) synthase MnmA [Azoarcus communis]
05458	60	ferrochelatase [Azoarcus communis]
04832	60	RidA family protein [Denitromonas halophilus]
08871	60	1-deoxy-D-xylulose-5-phosphate reductoisomerase [Azoarcus communis]
08204	60	2-oxoglutarate dehydrogenase E1 component [Azoarcus communis]
00826	60	ribonuclease G [Azoarcus communis]
04186	60	MULTISPECIES: 50S ribosomal protein L13 [Rhodocyclales]
00362	60	YajQ family cyclic di-GMP-binding protein [Azoarcus communis]
03822	60	MULTISPECIES: transcription termination/antitermination protein NusG [Aromatoleum]
04829	60	Grx4 family monothiol glutaredoxin [Azoarcus communis]
04831	60	MULTISPECIES: cell division topological specificity factor MinE [Azoarcus]
03823	60	MULTISPECIES: 30S ribosomal protein S11 [Rhodocyclales]
06520	60	tRNA (adenosine(37)-N6)-threonylcarbamoyltransferase complex transferase subunit TsaD [Azoarcus communis]
03541	60	polyphosphate kinase 1 [Azoarcus communis]
00841	60	sensor histidine kinase [Azoarcus communis]
01385	60	DNA-directed RNA polymerase subunit beta [Azoarcus communis]
04133	60	MULTISPECIES: 50S ribosomal protein L31 [Aromatoleum]
02573	60	16S rRNA (adenine(1518)-N(6)/adenine(1519)-N(6))-dimethyltransferase RsmA [Azoarcus communis]
04180	60	MULTISPECIES: 50S ribosomal protein L28 [Rhodocyclales]
04834	60	SurA N-terminal domain-containing protein [Azoarcus communis]
04179	60	flavodoxin-dependent (E)-4-hydroxy-3-methylbut-2-enyl-diphosphate synthase [Azoarcus communis]
05414	60	trifunctional transcriptional regulator/proline dehydrogenase/L-glutamate gamma-semialdehyde dehydrogenase [Denitromonas halophilus]
04799	60	Nudix family hydrolase [Azoarcus communis]
05574	60	quinolinate synthase NadA [Azoarcus communis]
00730	60	tRNA preQ1(34) S-adenosylmethionine ribosyltransferase-isomerase QueA [Azoarcus communis]
09701	60	MULTISPECIES: RNA chaperone Hfq [Rhodocyclales]
05352	60	DNA-directed RNA polymerase subunit beta' [Azoarcus communis]
02762	60	cytochrome bc complex cytochrome b subunit [Azoarcus communis]
07664	60	transglycosylase SLT domain-containing protein [Azoarcus communis]
09414	60	leucyl/phenylalanyl-tRNA--protein transferase [Azoarcus communis]
01832	60	prephenate dehydratase [Azoarcus communis]
07791	60	MULTISPECIES: Sec-independent protein translocase subunit TatA [Rhodocyclales]
04059	60	YqgE/AlgH family protein [Azoarcus communis]
00728	60	DNA polymerase III subunit beta [Azoarcus communis]
06767	60	zinc ribbon domain-containing protein [Azoarcus communis]
01033	60	indole-3-glycerol phosphate synthase TrpC [Azoarcus communis]
03069	60	RNB domain-containing ribonuclease [Azoarcus communis]
04929	60	MULTISPECIES: F0F1 ATP synthase subunit B [Thauera]
01599	60	MULTISPECIES: RNA pyrophosphohydrolase [Rhodocyclales]
00733	60	endonuclease III [Azoarcus communis]
08252	60	bifunctional [glutamate--ammonia ligase]-adenylyl-L-tyrosine phosphorylase/[glutamate--ammonia-ligase] adenylyltransferase [Azoarcus communis]
06906	60	SMC-Scp complex subunit ScpB [Azoarcus communis]
04060	60	translation initiation factor IF-2 [Azoarcus communis]
10418	60	DUF493 family protein [Denitromonas halophilus]
04926	60	MULTISPECIES: dUTP diphosphatase [Thauera]
06583	60	Smr/MutS family protein [Azoarcus communis]
04045	60	RNA methyltransferase [Azoarcus communis]
08718	60	tRNA (adenosine(37)-N6)-threonylcarbamoyltransferase complex ATPase subunit type 1 TsaE [Azoarcus communis]
02133	60	cupin domain-containing protein [Azoarcus communis]
08989	60	MULTISPECIES: PTS fructose transporter subunit IIA [Azoarcus]
00681	60	tRNA (adenosine(37)-N6)-threonylcarbamoyltransferase complex dimerization subunit type 1 TsaB [Azoarcus communis]
10165	60	NAD(P)H-hydrate dehydratase [Azoarcus communis]
03177	60	bifunctional phosphoribosylaminoimidazolecarboxamide formyltransferase/IMP cyclohydrolase [Azoarcus communis]
02137	60	50S ribosomal protein L1 [Azoarcus communis]
08304	60	hydroxymethylbilane synthase [Azoarcus communis]
07907	60	hypothetical protein [Azoarcus communis]
05642	60	phosphoribosylformylglycinamidine cyclo-ligase [Azoarcus communis]
05108	60	phosphoribosylanthranilate isomerase [Azoarcus communis]
01319	60	adenylosuccinate lyase [Azoarcus communis]
04745	60	bifunctional glutamate N-acetyltransferase/amino-acid acetyltransferase ArgJ [Azoarcus communis]
03645	60	twin-arginine translocase subunit TatC [Azoarcus communis]
04935	60	SlyX family protein [Azoarcus communis]
07654	60	diaminopimelate epimerase [Azoarcus communis]
07524	60	glutamyl-tRNA reductase [Azoarcus communis]
00711	60	PHP domain-containing protein [Azoarcus communis]
08715	60	16S rRNA (guanine(527)-N(7))-methyltransferase RsmG [Azoarcus communis]
06757	60	LutB/LldF family L-lactate oxidation iron-sulfur protein [Thauera phenylacetica]
00715	60	Fe-S protein assembly co-chaperone HscB [Azoarcus communis]
08941	60	single-stranded-DNA-specific exonuclease RecJ [Azoarcus communis]
00738	60	ABC transporter permease [Azoarcus communis]
06783	60	UDP-3-O-acyl-N-acetylglucosamine deacetylase [Azoarcus communis]
06353	60	tol-pal system protein YbgF [Azoarcus communis]
05391	60	DNA mismatch repair protein MutS [Azoarcus communis]
09538	60	4-(cytidine 5'-diphospho)-2-C-methyl-D-erythritol kinase [Azoarcus communis]
06895	60	MULTISPECIES: ATP-dependent Clp protease adapter ClpS [Rhodocyclales]
07703	60	YggT family protein [Azoarcus communis]
09532	60	outer membrane protein assembly factor BamC [Azoarcus communis]
03847	60	MULTISPECIES: 50S ribosomal protein L14 [Zoogloeaceae]
02454	60	YhbY family RNA-binding protein [Denitromonas halophilus]
01797	60	1-deoxy-D-xylulose-5-phosphate synthase [Azoarcus communis]
06577	60	Holliday junction resolvase RuvX [Azoarcus communis]
10109	60	glutathione synthase [Azoarcus communis]
05594	60	alpha-ribazole phosphatase family protein [Azoarcus communis]
05590	60	bifunctional riboflavin kinase/FAD synthetase [Azoarcus communis]
03403	60	UDP-N-acetylmuramate dehydrogenase [Azoarcus communis]
01331	60	arginyltransferase [Azoarcus communis]
04086	60	preprotein translocase subunit SecY [Azoarcus communis]
03604	60	holo-ACP synthase [Azoarcus communis]
01806	60	DUF2863 family protein [Azoarcus communis]
00104	60	lytic transglycosylase domain-containing protein [Denitromonas halophilus]
08246	60	elongation factor P [Azoarcus communis]
05104	60	3-dehydroquinate synthase [Azoarcus communis]
08249	60	replication-associated recombination protein A [Azoarcus communis]
08936	60	cell division protein FtsQ/DivIB [Azoarcus communis]
05412	60	bifunctional DNA-formamidopyrimidine glycosylase/DNA-(apurinic or apyrimidinic site) lyase [Azoarcus communis]
10120	60	tRNA (guanosine(37)-N1)-methyltransferase TrmD [Azoarcus communis]
05958	60	MerR family transcriptional regulator [Azoarcus communis]
04760	60	MULTISPECIES: 50S ribosomal protein L16 [Thauera]
04768	60	MULTISPECIES: 50S ribosomal protein L30 [Rhodocyclales]
08248	60	glycine--tRNA ligase subunit beta [Azoarcus communis]
03813	60	2-C-methyl-D-erythritol 2,4-cyclodiphosphate synthase [Azoarcus communis]
08930	60	MotA/TolQ/ExbB proton channel family protein [Azoarcus communis]
04088	60	F0F1 ATP synthase subunit delta [Azoarcus communis]
01809	60	5-formyltetrahydrofolate cyclo-ligase [Azoarcus communis]
07321	60	ribosome biogenesis GTP-binding protein YihA/YsxC [Azoarcus communis]
00458	59	Cys-tRNA(Pro) deacylase [Azoarcus communis]
05879	59	YraN family protein [Azoarcus communis]
02074	59	DNA polymerase III subunit chi [Azoarcus communis]
07050	59	type 4a pilus biogenesis protein PilO [Azoarcus communis]
00459	59	VanZ family protein [Azoarcus communis]
03834	59	GNAT family N-acetyltransferase [Azoarcus communis]
01289	59	heat-inducible transcriptional repressor HrcA [Azoarcus communis]
07052	59	Hsp33 family molecular chaperone HslO [Azoarcus communis]
04497	59	tRNA 2-selenouridine(34) synthase MnmH [Azoarcus communis]
02162	59	TIGR03862 family flavoprotein [Azoarcus communis]
03795	59	carbamoyl-phosphate synthase large subunit [Denitromonas halophilus]
09193	59	excinuclease ABC subunit UvrC [Azoarcus communis]
09694	59	LPS export ABC transporter permease LptG [Azoarcus communis]
06555	59	DNA repair protein RecO [Azoarcus communis]
01388	59	GTPase Era [Azoarcus communis]
06608	59	DNA internalization-related competence protein ComEC/Rec2 [Azoarcus communis]
02120	59	NUDIX hydrolase [Azoarcus communis]
07526	59	preprotein translocase subunit YajC [Azoarcus communis]
03701	59	protein phosphatase CheZ [Azoarcus communis]
01437	59	polyhydroxyalkanoate synthesis repressor PhaR [Azoarcus communis]
04104	59	DNA polymerase III subunit gamma/tau [Azoarcus communis]
10062	59	UDP-3-O-(3-hydroxymyristoyl)glucosamine N-acyltransferase [Azoarcus communis]
06332	59	homoserine dehydrogenase [Azoarcus communis]
04803	59	type III pantothenate kinase [Azoarcus communis]
04216	59	methionine synthase [Denitromonas halophilus]
09930	59	tetraacyldisaccharide 4'-kinase [Azoarcus communis]
08114	59	LuxR C-terminal-related transcriptional regulator [Aromatoleum toluclasticum]
06341	59	NAD(P)-dependent glycerol-3-phosphate dehydrogenase [Azoarcus communis]
00988	59	3',5'-cyclic-nucleotide phosphodiesterase [Azoarcus communis]
03404	59	DnaA regulatory inactivator Hda [Azoarcus communis]
06120	59	isocitrate lyase [Azoarcus communis]
00092	59	DNA polymerase III subunit delta' [Azoarcus communis]
08749	59	YafY family transcriptional regulator [Azoarcus communis]
08925	59	elongation factor P maturation arginine rhamnosyltransferase EarP [Azoarcus communis]
04771	59	hypothetical protein [Azoarcus communis]
07471	59	DUF4115 domain-containing protein [Denitromonas halophilus]
03627	59	excinuclease ABC subunit UvrA [Azoarcus communis]
04043	59	phosphotransferase [Azoarcus communis]
02778	59	2-amino-4-hydroxy-6-hydroxymethyldihydropteridine diphosphokinase [Azoarcus communis]
06206	59	RNA-binding transcriptional accessory protein [Azoarcus communis]
04204	59	TRAP transporter small permease [Azoarcus indigens]
04890	59	hypothetical protein [Aromatoleum toluclasticum]
02664	59	rod shape-determining protein MreC [Azoarcus communis]
06287	59	DNA-processing protein DprA [Azoarcus communis]
03523	59	MULTISPECIES: zinc-finger domain-containing protein [Thauera]
03469	59	YaeQ family protein [Azoarcus communis]
03466	59	16S rRNA (cytosine(1402)-N(4))-methyltransferase RsmH [Azoarcus communis]
04142	59	YfiR family protein [Nitrogeniibacter aestuarii]
05480	59	30S ribosome-binding factor RbfA [Azoarcus communis]
08848	59	Nif3-like dinuclear metal center hexameric protein [Azoarcus communis]
09472	59	4-hydroxy-3-methylbut-2-enyl diphosphate reductase [Azoarcus communis]
06835	59	hypothetical protein [Denitromonas halophilus]
02577	59	SCP2 sterol-binding domain-containing protein [Azoarcus communis]
01739	59	DUF4845 domain-containing protein [Azoarcus communis]
08812	59	MULTISPECIES: inorganic diphosphatase [Aromatoleum]
06858	59	[protein-PII] uridylyltransferase [Azoarcus communis]
07247	59	metal-sulfur cluster assembly factor [Denitromonas halophilus]
08866	59	DNA polymerase III subunit delta [Azoarcus communis]
02560	59	Mth938-like domain-containing protein [Azoarcus communis]
07756	59	flagellar assembly protein FliH [Azoarcus communis]
08704	59	DNA polymerase I [Azoarcus communis]
09887	59	pyrimidine/purine nucleoside phosphorylase [Azoarcus communis]
02405	59	LysM peptidoglycan-binding domain-containing protein [Azoarcus communis]
05736	59	pyridoxine 5'-phosphate synthase [Azoarcus communis]
09347	59	TIGR02099 family protein [Azoarcus communis]
00688	59	2,3,4,5-tetrahydropyridine-2,6-dicarboxylate N-succinyltransferase [Azoarcus communis]
06712	59	single-strand selective monofunctional uracil-DNA glycosylase [Denitromonas halophilus]
09075	59	MFS transporter [Azoarcus communis]
02296	59	CopD family protein [Azoarcus communis]
05252	59	MULTISPECIES: molybdopterin adenylyltransferase [Thauera]
03927	59	YIP1 family protein [Denitromonas halophilus]
10501	59	TonB family protein [Denitromonas halophilus]
08590	59	50S ribosomal protein L11 methyltransferase [Azoarcus communis]
09061	59	polyphosphate kinase 2 [Nitrogeniibacter aestuarii]
06036	59	polyribonucleotide nucleotidyltransferase [Azoarcus communis]
02242	59	dephospho-CoA kinase [Azoarcus communis]
00541	59	DUF4124 domain-containing protein [Azoarcus indigens]
03210	59	MULTISPECIES: DUF2782 domain-containing protein [Aromatoleum]
09119	59	symmetrical bis(5'-nucleosyl)-tetraphosphatase [Azoarcus communis]
01989	59	acyl-CoA thioesterase [Denitromonas halophilus]
00286	59	shikimate kinase [Azoarcus communis]
03763	59	kinase/pyrophosphorylase [Azoarcus communis]
03954	59	MerR family transcriptional regulator [Azoarcus communis]
04382	59	DUF2322 family protein [Azoarcus communis]
04539	59	RNA-binding S4 domain-containing protein [Azoarcus communis]
07600	59	transglycosylase SLT domain-containing protein [Azoarcus communis]
05297	59	uroporphyrinogen-III synthase [Azoarcus communis]
07623	59	hypothetical protein [Azoarcus communis]
01144	59	A24 family peptidase [Azoarcus communis]
04709	59	YbfB/YjiJ family MFS transporter [Azoarcus communis]
09398	59	tetratricopeptide repeat protein [Aromatoleum pumilum]
08659	59	MULTISPECIES: succinate dehydrogenase assembly factor 2 [Thauera]
02872	59	Fe-S cluster assembly protein SufB [Denitromonas halophilus]
07646	59	molybdenum cofactor guanylyltransferase MobA [Azoarcus communis]
01138	59	type IV pilus biogenesis/stability protein PilW [Azoarcus communis]
03316	59	histidine phosphatase family protein [Azoarcus communis]
04695	59	preprotein translocase subunit SecG [Azoarcus communis]
02355	59	molybdopterin converting factor subunit 1 [Azoarcus communis]
01458	58	PilZ domain-containing protein [Azoarcus communis]
04918	58	ParA family protein [Azoarcus communis]
06372	58	nucleotide pyrophosphohydrolase [Azoarcus communis]
03532	58	tRNA 2-thiocytidine(32) synthetase TtcA [Azoarcus communis]
03614	58	esterase [Azoarcus communis]
07270	58	serine/threonine protein kinase [Azoarcus communis]
01643	58	ribonuclease R [Azoarcus communis]
08200	58	STAS domain-containing protein [Azoarcus indigens]
04916	58	8-amino-7-oxononanoate synthase [Azoarcus communis]
08327	58	SoxR reducing system RseC family protein [Azoarcus communis]
06439	58	chemotaxis protein CheW [Azoarcus communis]
04785	58	diguanylate cyclase [Azoarcus communis]
07495	58	hypothetical protein [Azoarcus communis]
08207	58	D-alanyl-D-alanine carboxypeptidase/D-alanyl-D-alanine-endopeptidase [Azoarcus communis]
07291	58	NAD(P)H-binding protein [Denitromonas halophilus]
07295	58	methyl-accepting chemotaxis protein [Azoarcus communis]
01536	58	acetyl-CoA carboxylase carboxyltransferase subunit alpha [Azoarcus communis]
01500	58	nitrogen fixation protein NifM [Azoarcus communis]
02607	58	hypothetical protein [Azoarcus communis]
05664	58	ATP synthase subunit I [Azoarcus communis]
01096	58	PepSY domain-containing protein [Azoarcus indigens]
09168	58	barstar family protein [Azoarcus communis]
06730	58	bifunctional phosphoserine phosphatase/homoserine phosphotransferase ThrH [Azoarcus communis]
00793	58	hemerythrin domain-containing protein [Azoarcus communis]
02336	58	acetolactate synthase small subunit [Azoarcus communis]
01334	58	alpha/beta hydrolase [Denitromonas halophilus]
07568	58	ribosome small subunit-dependent GTPase A [Azoarcus communis]
02550	58	bifunctional adenosylcobinamide kinase/adenosylcobinamide-phosphate guanylyltransferase [Azoarcus communis]
06578	58	PilN domain-containing protein [Azoarcus communis]
09811	58	23S rRNA (adenine(2030)-N(6))-methyltransferase RlmJ [Azoarcus communis]
06697	58	ZIP family metal transporter [Azoarcus indigens]
05511	58	GTP cyclohydrolase I FolE [Azoarcus communis]
02139	58	TetR family transcriptional regulator [Denitromonas halophilus]
08513	58	site-2 protease family protein [Azoarcus communis]
10257	58	aldehyde ferredoxin oxidoreductase family protein [Azoarcus communis]
09792	58	PDZ domain-containing protein [Azoarcus communis]
01179	58	D-hexose-6-phosphate mutarotase [Azoarcus communis]
03048	58	ribonuclease [Azoarcus communis]
10381	58	tRNA lysidine(34) synthetase TilS [Azoarcus communis]
03913	58	folate-binding protein YgfZ [Azoarcus communis]
10305	58	ATP-dependent protease subunit HslV [Azoarcus communis]
10168	58	MULTISPECIES: cell division protein FtsB [Azoarcus]
05359	58	alpha-E domain-containing protein [Azoarcus communis]
04311	58	tRNA (adenosine(37)-N6)-dimethylallyltransferase MiaA [Azoarcus communis]
00749	58	(2Fe-2S)-binding protein [Nitrogeniibacter aestuarii]
04057	58	DUF494 domain-containing protein [Azoarcus communis]
04064	58	16S rRNA (guanine(966)-N(2))-methyltransferase RsmD [Azoarcus communis]
03837	58	ATP-dependent protease ATPase subunit HslU [Azoarcus communis]
01351	58	restriction endonuclease subunit S [Denitromonas halophilus]
01368	58	LUD domain-containing protein [Denitromonas halophilus]
06830	57	peptidoglycan DD-metalloendopeptidase family protein [Azoarcus communis]
08804	57	HDOD domain-containing protein [Azoarcus communis]
01667	57	sensor domain-containing diguanylate cyclase [Propionivibrio dicarboxylicus]
04443	57	energy transducer TonB [Azoarcus communis]
09962	57	heme biosynthesis protein HemY [Azoarcus communis]
09136	57	phospholipase D-like domain-containing protein [Nitrogeniibacter aestuarii]
09603	57	serine protease [Azoarcus olearius]
04188	57	MbcA/ParS/Xre antitoxin family protein [Aromatoleum evansii]
01756	57	bifunctional aconitate hydratase 2/2-methylisocitrate dehydratase [Azoarcus communis]
03207	57	MULTISPECIES: flagellar motor switch protein FliN [Thauera]
00530	57	bifunctional tRNA (5-methylaminomethyl-2-thiouridine)(34)-methyltransferase MnmD/FAD-dependent 5-carboxymethylaminomethyl-2-thiouridine(34) oxidoreductase MnmC [Azoarcus communis]
00537	57	VF530 family protein [Denitromonas halophilus]
00531	57	iron-containing alcohol dehydrogenase [Propionivibrio dicarboxylicus]
01224	57	dienelactone hydrolase family protein [Azoarcus olearius]
06216	57	flagellar basal body P-ring formation protein FlgA [Azoarcus communis]
09960	57	cytochrome c oxidase subunit 3 [Azoarcus communis]
08393	57	ureidoglycolate lyase [Azoarcus communis]
07059	57	SRPBCC family protein [Aromatoleum toluclasticum]
04379	57	DNA-deoxyinosine glycosylase [Azoarcus communis]
00572	57	hypothetical protein [Azoarcus communis]
04987	57	MULTISPECIES: alkylphosphonate utilization protein [Azoarcus]
08928	57	MULTISPECIES: hypothetical protein [Thauera]
01003	57	bifunctional hydroxymethylpyrimidine kinase/phosphomethylpyrimidine kinase [Denitromonas halophilus]
08929	57	ABC transporter substrate-binding protein [Azoarcus communis]
02494	57	YceH family protein [Azoarcus communis]
04235	57	Crp/Fnr family transcriptional regulator [Azoarcus communis]
02442	57	GGDEF domain-containing protein [Denitromonas halophilus]
03343	57	DUF853 domain-containing protein [Azoarcus communis]
10576	57	ArsC family reductase [Azoarcus communis]
10170	57	hypothetical protein [Azoarcus communis]
07314	57	agmatinase [Aromatoleum petrolei]
02376	57	GNAT family N-acetyltransferase [Aromatoleum aromaticum]
00075	57	MFS transporter [Azoarcus communis]
02339	57	general secretion pathway protein GspD [Azoarcus communis]
07985	57	Co2+/Mg2+ efflux protein ApaG [Azoarcus communis]
03273	57	DUF1841 family protein [Azoarcus communis]
05274	57	adenosylcobinamide-GDP ribazoletransferase [Azoarcus communis]
07597	57	hypothetical protein [Aromatoleum toluclasticum]
02193	57	TerB family tellurite resistance protein [Denitromonas halophilus]
06715	57	pilus assembly protein PilP [Denitromonas halophilus]
06709	57	EscU/YscU/HrcU family type III secretion system export apparatus switch protein [Azoarcus communis]
08613	57	LapA family protein [Azoarcus communis]
01743	57	DUF1343 domain-containing protein [Azoarcus communis]
02960	57	NADPH-dependent 7-cyano-7-deazaguanine reductase QueF [Denitromonas halophilus]
02022	57	AmmeMemoRadiSam system protein A [Azoarcus communis]
09192	57	flagellar export protein FliJ [Azoarcus communis]
05151	57	sigma-E factor negative regulatory protein [Azoarcus communis]
08857	57	hypothetical protein [Azoarcus communis]
00452	57	flagellar hook protein FlgE [Azoarcus communis]
03867	57	NRDE family protein [Azoarcus communis]
02109	57	YciI family protein [Azoarcus communis]
03820	57	threonine synthase [Denitromonas halophilus]
05849	57	hypothetical protein [Azoarcus communis]
02155	57	hypothetical protein [Azoarcus communis]
02083	57	AmmeMemoRadiSam system protein B [Azoarcus communis]
03539	57	septation protein A [Azoarcus communis]
01389	57	methylmalonyl Co-A mutase-associated GTPase MeaB [Azoarcus communis]
09081	56	excinuclease ABC subunit UvrA [Azoarcus communis]
00587	56	GspH/FimT family pseudopilin [Aromatoleum toluclasticum]
08785	56	Uma2 family endonuclease [Thauera phenylacetica]
06054	56	23S rRNA (cytidine(2498)-2'-O)-methyltransferase RlmM [Azoarcus communis]
03247	56	PilC/PilY family type IV pilus protein [Zoogloea ramigera]
00810	56	RNA-binding S4 domain-containing protein [Denitromonas halophilus]
00330	56	acyl-CoA dehydrogenase [Denitromonas halophilus]
05962	56	DUF4922 domain-containing protein [Azoarcus communis]
08851	56	cob(I)yrinic acid a,c-diamide adenosyltransferase [Azoarcus communis]
08885	56	flagellar protein FlaG [Azoarcus communis]
10497	56	nitrate reductase cytochrome c-type subunit [Azoarcus olearius]
02153	56	DUF58 domain-containing protein [Azoarcus communis]
05242	56	MarR family transcriptional regulator [Azoarcus communis]
09939	56	tRNA uridine-5-carboxymethylaminomethyl(34) synthesis GTPase MnmE [Denitromonas halophilus]
01698	56	zinc ABC transporter substrate-binding protein [Azoarcus indigens]
06087	56	MULTISPECIES: phenol hydroxylase subunit [Azoarcus]
07217	56	glycerate kinase [Denitromonas halophilus]
07687	56	insulinase family protein [Azoarcus communis]
00396	56	EI24 domain-containing protein [Azoarcus communis]
10567	56	beta-propeller fold lactonase family protein [Nitrogeniibacter aestuarii]
10616	56	transporter [Azoarcus indigens]
05942	56	insulinase family protein [Azoarcus communis]
03641	56	MULTISPECIES: flagellar motor switch protein FliM [Azoarcus]
07811	56	flagellar biosynthesis protein FlhF [Azoarcus communis]
02885	56	type II toxin-antitoxin system RelE/ParE family toxin [Aromatoleum toluclasticum]
09923	56	NYN domain-containing protein [Azoarcus communis]
01583	56	phenol hydroxylase subunit P4 [Aromatoleum toluclasticum]
01795	56	deoxynucleoside kinase [Azoarcus communis]
00789	56	permease-like cell division protein FtsX [Azoarcus communis]
08208	56	hypothetical protein [Azoarcus communis]
05424	56	MucB/RseB C-terminal domain-containing protein [Azoarcus communis]
10190	56	S-methyl-5-thioribose-1-phosphate isomerase [Azoarcus communis]
00101	56	STAS domain-containing protein [Azoarcus communis]
07144	56	MULTISPECIES: flagellar protein FlgN [Thauera]
09103	56	2Fe-2S iron-sulfur cluster binding domain-containing protein [Aromatoleum toluclasticum]
08547	56	signal peptide peptidase SppA [Denitromonas halophilus]
09650	56	uroporphyrinogen-III C-methyltransferase [Azoarcus communis]
08423	56	chromate efflux transporter [Azoarcus communis]
00525	56	type II toxin-antitoxin system VapC family toxin [Rhodocyclus purpureus]
02246	56	phosphoribosyl-AMP cyclohydrolase [Azoarcus communis]
01481	56	MULTISPECIES: thiol peroxidase [Azoarcus]
05839	56	cobyrinate a,c-diamide synthase [Azoarcus communis]
03739	56	MULTISPECIES: cob(I)yrinic acid a,c-diamide adenosyltransferase [Thauera]
04135	56	glutamate--cysteine ligase [Denitromonas halophilus]
09177	56	flagellar biosynthetic protein FliO [Azoarcus communis]
07755	56	TonB C-terminal domain-containing protein [Azoarcus communis]
08571	56	SIMPL domain-containing protein [Azoarcus communis]
07472	56	phosphoenolpyruvate carboxykinase (GTP) [Azoarcus communis]
02970	56	DUF3426 domain-containing protein, partial [Denitromonas halophilus]
03756	56	succinyl-diaminopimelate desuccinylase [Azoarcus communis]
00840	55	TIGR00645 family protein [Azoarcus communis]
08218	55	DUF3579 domain-containing protein [Azoarcus communis]
10192	55	transaldolase [Azoarcus communis]
08632	55	M48 family metallopeptidase [Denitromonas halophilus]
08311	55	DUF3617 family protein [Denitromonas halophilus]
03030	55	M14-type cytosolic carboxypeptidase [Aromatoleum toluclasticum]
01636	55	MULTISPECIES: aromatic-ring-hydroxylating dioxygenase subunit beta [Rhodocyclales]
06509	55	ABC-type transport auxiliary lipoprotein family protein [Azoarcus communis]
01572	55	Hpt domain-containing protein [Azoarcus communis]
08487	55	DOMON-like domain-containing protein [Azoarcus communis]
08645	55	MULTISPECIES: hypothetical protein [Azoarcus]
03871	55	homoserine kinase [Azoarcus communis]
08508	55	MULTISPECIES: DUF1328 domain-containing protein [Azoarcus]
09238	55	site-specific tyrosine recombinase XerD [Azoarcus communis]
05553	55	c-type cytochrome [Denitromonas halophilus]
03759	55	bifunctional 3-phosphoshikimate 1-carboxyvinyltransferase/cytidylate kinase [Azoarcus communis]
09584	55	haloacid dehalogenase type II [Denitromonas halophilus]
01737	55	MULTISPECIES: cytochrome c [Thauera]
05389	55	acetyl-CoA hydrolase/transferase family protein [Azoarcus communis]
07551	55	dynamin family protein [Azoarcus communis]
09637	55	hypothetical protein [Azoarcus communis]
01243	55	MinD/ParA family protein [Denitromonas halophilus]
03858	55	DUF1178 family protein [Azoarcus communis]
05382	55	glycolate oxidase subunit GlcE [Azoarcus communis]
06890	55	AraC family transcriptional regulator [Azoarcus communis]
02102	55	glycerophosphodiester phosphodiesterase [Azoarcus communis]
00229	55	nitric oxide reductase [Denitromonas halophilus]
09014	55	ornithine cyclodeaminase [Denitromonas halophilus]
02615	55	nucleotidyltransferase family protein [Azoarcus communis]
04300	55	ribonuclease P protein component [Azoarcus communis]
03943	55	hypothetical protein [Azoarcus communis]
09135	55	YihY/virulence factor BrkB family protein [Azoarcus indigens]
06184	55	YaiI/YqxD family protein [Azoarcus communis]
02430	55	translation initiation factor IF-3 [Denitromonas halophilus]
04559	54	flagellar assembly peptidoglycan hydrolase FlgJ [Azoarcus communis]
08830	54	PACE efflux transporter [Azoarcus communis]
00743	54	CNP1-like family protein [Azoarcus communis]
00164	54	glutamine--tRNA ligase/YqeY domain fusion protein [Azoarcus communis]
06674	54	leucyl aminopeptidase [Denitromonas halophilus]
03576	54	MULTISPECIES: flagellar biosynthesis anti-sigma factor FlgM [Thauera]
05913	54	DmsE family decaheme c-type cytochrome [Aromatoleum toluclasticum]
01580	54	glutaredoxin family protein [Azoarcus communis]
05423	54	mandelate racemase/muconate lactonizing enzyme family protein [Azoarcus indigens]
00132	54	flagellar hook-length control protein FliK [Azoarcus communis]
02051	54	flagellin [Azoarcus communis]
05369	54	class I SAM-dependent methyltransferase [Azoarcus communis]
02260	54	host attachment protein [Azoarcus communis]
06739	54	MULTISPECIES: sulfoxide reductase heme-binding subunit YedZ [Azoarcus]
01539	54	outer membrane lipoprotein-sorting protein [Azoarcus indigens]
06234	54	MULTISPECIES: flagellar transcriptional regulator FlhD [Aromatoleum]
10298	54	DUF1857 family protein [Azoarcus communis]
09303	54	uracil-xanthine permease family protein [Azoarcus communis]
10267	54	YdcF family protein [Azoarcus communis]
02635	54	hypothetical protein [Azoarcus communis]
05749	54	ATP-dependent RecD-like DNA helicase [Aromatoleum petrolei]
03056	54	DUF3488 and transglutaminase-like domain-containing protein [Azoarcus communis]
00040	54	alpha/beta hydrolase [Denitromonas halophilus]
07403	54	AI-2E family transporter [Aromatoleum diolicum]
08352	54	OsmC domain/YcaO domain-containing protein [Azoarcus communis]
00860	54	VWA domain-containing protein [Azoarcus communis]
10238	54	DNA-3-methyladenine glycosylase I [Azoarcus indigens]
09932	54	MULTISPECIES: nucleoside diphosphate kinase regulator [Thauera]
02482	54	DUF6394 family protein [Denitromonas halophilus]
09237	54	translocation/assembly module TamB domain-containing protein [Denitromonas halophilus]
07101	54	chromosome segregation protein SMC [Azoarcus communis]
05888	54	peptidoglycan DD-metalloendopeptidase family protein [Azoarcus communis]
10389	53	LON peptidase substrate-binding domain-containing protein [Azoarcus communis]
05271	53	orotidine-5'-phosphate decarboxylase [Azoarcus communis]
08561	53	hypothetical protein [Azoarcus communis]
02063	53	SPOR domain-containing protein [Azoarcus communis]
01601	53	SOS response-associated peptidase [Thauera propionica]
10534	53	polyphosphate:AMP phosphotransferase [Azoarcus communis]
02437	53	thiosulfohydrolase SoxB [Azoarcus communis]
09762	53	dethiobiotin synthase [Azoarcus communis]
04068	53	D-aminoacyl-tRNA deacylase [Azoarcus communis]
05304	53	transglutaminase family protein [Azoarcus communis]
08535	53	hypothetical protein [Azoarcus communis]
02667	53	hypothetical protein [Azoarcus communis]
03023	53	chloride channel protein [Azoarcus communis]
04997	53	ADP-ribosylglycohydrolase family protein [Azoarcus communis]
10111	53	flagellar assembly protein FliW [Azoarcus communis]
00725	53	MULTISPECIES: periplasmic Cu(I)/Cu(II)-binding protein CopK [Rhodocyclales]
00067	53	glucokinase [Azoarcus indigens]
09110	53	heme o synthase [Azoarcus indigens]
02599	53	DUF2478 domain-containing protein [Azoarcus communis]
01395	53	NAD-binding protein [Denitromonas halophilus]
05485	53	hemin uptake protein HemP [Azoarcus communis]
07612	53	hypothetical protein [Azoarcus communis]
00402	53	TetR/AcrR family transcriptional regulator [Aromatoleum toluclasticum]
00691	53	NADP-dependent isocitrate dehydrogenase [Azoarcus communis]
07455	53	class I SAM-dependent methyltransferase [Azoarcus communis]
09277	53	translesion DNA synthesis-associated protein ImuA [Azoarcus communis]
06115	53	alpha/beta fold hydrolase [Denitromonas halophilus]
03337	53	FAD-dependent oxidoreductase [Azoarcus indigens]
04175	53	DUF1415 domain-containing protein [Azoarcus communis]
03268	53	hydrolase [Azoarcus communis]
05411	52	SpoVR family protein [Azoarcus communis]
06310	52	YeaH/YhbH family protein [Azoarcus communis]
02533	52	YgiQ family radical SAM protein [Azoarcus communis]
01710	52	HPF/RaiA family ribosome-associated protein [Azoarcus communis]
06321	52	MULTISPECIES: DUF2892 domain-containing protein [Aromatoleum]
08919	52	MATE family efflux transporter [Azoarcus indigens]
04215	52	hypothetical protein [Azoarcus communis]
04804	52	MULTISPECIES: type VI secretion system contractile sheath large subunit [Niveibacterium]
04859	52	energy-coupling factor ABC transporter permease [Azoarcus communis]
02522	52	type VI secretion system baseplate subunit TssG [Azoarcus communis]
09043	52	bifunctional hydroxymethylpyrimidine kinase/phosphomethylpyrimidine kinase [Azoarcus communis]
04071	52	PrkA family serine protein kinase [Azoarcus communis]
00182	52	cyclase family protein [Azoarcus communis]
07997	52	glutamine-hydrolyzing carbamoyl-phosphate synthase small subunit [Denitromonas halophilus]
10450	52	3'-5' exonuclease [Azoarcus communis]
10191	52	putative sulfate exporter family transporter [Aromatoleum toluclasticum]
03034	52	DUF3301 domain-containing protein [Azoarcus communis]
05189	52	hypothetical protein [Denitromonas halophilus]
09614	52	type VI secretion system tube protein Hcp [Azoarcus communis]
05740	52	polyamine aminopropyltransferase [Azoarcus communis]
06103	52	3'-5' exonuclease [Denitromonas halophilus]
02037	52	MULTISPECIES: recombinase family protein [Proteobacteria]
01411	52	ferredoxin III, nif-specific [Azoarcus communis]
04301	52	DNA polymerase III subunit epsilon [Azoarcus communis]
05103	52	4Fe-4S binding protein [Azoarcus communis]
02268	52	50S ribosomal protein L10 [Denitromonas halophilus]
07805	52	TRAP transporter small permease [Azoarcus communis]
07084	52	allantoicase [Azoarcus communis]
07517	52	ethylbenzene dehydrogenase-related protein [Denitromonas halophilus]
08932	52	acylphosphatase [Denitromonas halophilus]
02546	51	RNA 2',3'-cyclic phosphodiesterase [Denitromonas halophilus]
01185	51	glycerol-3-phosphate dehydrogenase/oxidase [Azoarcus communis]
02987	51	xanthine dehydrogenase small subunit [Azoarcus communis]
07581	51	universal stress protein [Aromatoleum toluclasticum]
01745	51	GNAT family N-acetyltransferase [Azoarcus communis]
10440	51	nuclear transport factor 2 family protein [Azoarcus communis]
07541	51	type VI secretion system baseplate subunit TssF [Azoarcus communis]
09500	51	FAD-binding oxidoreductase [Denitromonas halophilus]
05548	51	type VI secretion system membrane subunit TssM [Azoarcus communis]
10028	51	flagellin FliC [Denitromonas halophilus]
03064	51	MULTISPECIES: chaperone NapD [Thauera]
00862	51	MULTISPECIES: hydrogenase maturation nickel metallochaperone HypA [Azoarcus]
10609	51	hypothetical protein [Azoarcus communis]
08828	51	glutamine amidotransferase [Denitromonas halophilus]
01336	51	septum site-determining protein MinD [Denitromonas halophilus]
01657	51	3-carboxyethylcatechol 2,3-dioxygenase [Azoarcus communis]
07572	51	hypothetical protein [Azoarcus communis]
06814	51	MFS transporter [Azoarcus indigens]
06155	51	hypothetical protein [Azoarcus communis]
06399	51	MFS transporter [Azoarcus indigens]
01565	51	ATP-binding domain-containing protein [Aromatoleum toluclasticum]
07599	51	uracil phosphoribosyltransferase [Azoarcus communis]
02382	51	septal ring lytic transglycosylase RlpA family protein [Azoarcus communis]
05645	51	LysM peptidoglycan-binding domain-containing protein [Azoarcus communis]
05580	51	type II secretion system secretin GspD [Azoarcus indigens]
02295	51	ABC transporter permease [Azoarcus communis]
03547	51	MtrB/PioB family decaheme-associated outer membrane protein [Aromatoleum toluclasticum]
03722	51	DUF3079 domain-containing protein [Denitromonas halophilus]
00892	50	thiosulfate oxidation carrier protein SoxY [Azoarcus communis]
10007	50	TPM domain-containing protein [Azoarcus communis]
01735	50	putative selenate ABC transporter substrate-binding protein [Denitromonas halophilus]
10388	50	DUF167 family protein [Denitromonas halophilus]
05142	50	c-type cytochrome [Aromatoleum toluclasticum]
03677	50	HigA family addiction module antitoxin [Nitrogeniibacter aestuarii]
05565	50	HypC/HybG/HupF family hydrogenase formation chaperone [Azoarcus communis]
08944	50	ProQ/FINO family protein [Azoarcus communis]
04033	50	5,6-dimethylbenzimidazole synthase [Azoarcus communis]
07733	50	COX15/CtaA family protein [Azoarcus communis]
07063	50	MULTISPECIES: phasin family protein [Thauera]
01556	50	ACP phosphodiesterase [Azoarcus communis]
08733	50	MgtC/SapB family protein [Azoarcus communis]
10016	50	universal stress protein [Aromatoleum toluclasticum]
06816	50	helix-turn-helix transcriptional regulator [Azoarcus indigens]
07947	50	malonyl-CoA decarboxylase [Azoarcus communis]
01553	50	catalase/peroxidase HPI [Azoarcus communis]
10516	50	SURF1 family protein [Azoarcus communis]
09804	50	transporter [Aromatoleum aromaticum]
01507	50	hydrogenase expression/formation protein HypE [Azoarcus communis]
00210	50	Lrp/AsnC family transcriptional regulator [Denitromonas halophilus]
09907	50	cytochrome c oxidase assembly protein [Azoarcus communis]
08134	50	type VI secretion system baseplate subunit TssK [Azoarcus communis]
05462	50	heptose kinase [Azoarcus communis]
06534	50	type VI secretion system protein TssA [Azoarcus communis]
06065	50	hypothetical protein [Azoarcus communis]
03753	50	MULTISPECIES: DNA-directed RNA polymerase subunit omega [Azoarcus]
05815	50	hypothetical protein [Aromatoleum toluclasticum]
05016	50	carboxymuconolactone decarboxylase family protein [Denitromonas halophilus]
02502	49	DUF2249 domain-containing protein [Denitromonas halophilus]
02189	49	thiosulfate oxidation carrier complex protein SoxZ [Azoarcus communis]
02694	49	DUF2802 domain-containing protein [Azoarcus communis]
03809	49	MaoC family dehydratase N-terminal domain-containing protein [Azoarcus indigens]
03907	49	hypothetical protein [Azoarcus communis]
04584	49	DNA polymerase Y family protein [Azoarcus communis]
07273	49	VanZ family protein [Aromatoleum aromaticum]
02781	49	integrase family protein [Aromatoleum bremense]
08370	49	CopD family protein [Azoarcus communis]
02566	49	fatty acid desaturase [Denitromonas halophilus]
03733	49	long-chain N-acyl amino acid synthase [Azoarcus communis]
04362	49	IS21 family transposase [Aromatoleum aromaticum]
02251	49	hypothetical protein [Azoarcus communis]
02068	49	GlsB/YeaQ/YmgE family stress response membrane protein [Azoarcus communis]
09307	49	Trk system potassium transporter TrkA [Denitromonas halophilus]
04828	49	hypothetical protein [Azoarcus communis]
05384	49	CoA transferase subunit A [Aromatoleum diolicum]
09995	49	flagellar protein FliT [Azoarcus communis]
00219	49	NAD(P)H-dependent oxidoreductase [Aromatoleum buckelii]
05936	49	extracellular solute-binding protein [Aromatoleum toluclasticum]
06544	49	DMT family protein [Azoarcus communis]
07207	49	YihY family inner membrane protein [Denitromonas halophilus]
01381	49	phosphonate ABC transporter, permease protein PhnE [Azoarcus nasutitermitis]
01346	49	arsenate reductase (glutaredoxin) [Azoarcus indigens]
05170	49	hypothetical protein [Denitromonas halophilus]
00586	49	type VI secretion system baseplate subunit TssE [Azoarcus communis]
05306	49	TIGR03087 family PEP-CTERM/XrtA system glycosyltransferase [Azoarcus communis]
05355	49	alkaline phosphatase family protein [Azoarcus communis]
05370	49	D-glycero-beta-D-manno-heptose-7-phosphate kinase [Azoarcus communis]
09895	49	Crp/Fnr family transcriptional regulator [Aromatoleum diolicum]
06853	49	alpha/beta fold hydrolase [Denitromonas halophilus]
06707	49	hypothetical protein [Azoarcus communis]
01909	48	transglutaminase-like cysteine peptidase [Azoarcus communis]
04172	48	c-type cytochrome [Aromatoleum toluclasticum]
00475	48	hypothetical protein [Denitromonas halophilus]
09990	48	glycosyltransferase family 39 protein [Azoarcus communis]
02118	48	hypothetical protein [Azoarcus communis]
01291	48	LysR family transcriptional regulator [Azoarcus communis]
03168	48	TPM domain-containing protein [Azoarcus communis]
06987	48	2,3-diphosphoglycerate-dependent phosphoglycerate mutase [Denitromonas halophilus]
02489	48	NfeD family protein [Azoarcus communis]
06984	48	formylglycine-generating enzyme family protein [Denitromonas halophilus]
07584	48	phage holin family protein [Azoarcus communis]
02290	48	MULTISPECIES: YjfB family protein [Azoarcus]
03372	48	FemAB family PEP-CTERM system-associated protein [Azoarcus communis]
05250	48	MULTISPECIES: quaternary ammonium compound efflux SMR transporter QacE delta 1 [Bacteria]
02661	48	radical SAM protein [Azoarcus communis]
00821	48	polymer-forming cytoskeletal protein [Azoarcus communis]
09577	48	DUF2946 family protein [Azoarcus communis]
03035	48	hydrogenase formation protein HypD [Azoarcus communis]
06129	48	type VI secretion system contractile sheath small subunit [Azoarcus communis]
09264	48	MULTISPECIES: phage tail protein [Aromatoleum]
09657	48	glycosyltransferase family 4 protein [Denitromonas halophilus]
08489	48	class I SAM-dependent methyltransferase [Azoarcus communis]
08355	48	PAS domain S-box protein [Nitrogeniibacter aestuarii]
08709	48	thioesterase family protein [Azoarcus communis]
03331	48	hypothetical protein [Azoarcus communis]
03149	48	MarC family protein [Denitromonas halophilus]
01403	48	hypothetical protein [Azoarcus communis]
04080	48	serine/threonine protein kinase [Azoarcus communis]
06371	48	chorismate lyase [Denitromonas halophilus]
03724	48	extracellular solute-binding protein [Azoarcus communis]
04171	48	BCCT family transporter [Nitrogeniibacter aestuarii]
04372	47	phenylacetate-CoA oxygenase subunit PaaJ [Azoarcus communis]
09045	47	DUF4936 family protein [Azoarcus communis]
06239	47	CoA-binding protein [Azoarcus communis]
07445	47	exodeoxyribonuclease V subunit gamma [Azoarcus communis]
04391	47	1,2-phenylacetyl-CoA epoxidase subunit A [Azoarcus communis]
05015	47	MULTISPECIES: 1,2-phenylacetyl-CoA epoxidase subunit B [Rhodocyclales]
02271	47	TIGR03016 family PEP-CTERM system-associated outer membrane protein [Azoarcus communis]
01608	47	MULTISPECIES: nitrogenase iron protein [Niveibacterium]
03065	47	XrtA-associated tyrosine autokinase [Azoarcus communis]
10279	47	putative O-glycosylation ligase, exosortase A system-associated [Azoarcus communis]
06212	47	Na+/H+ antiporter subunit G [Azoarcus communis]
03792	47	CpaF family protein [Aromatoleum toluclasticum]
02962	47	exosortase A [Azoarcus communis]
07015	47	hypothetical protein [Azoarcus communis]
03651	47	MULTISPECIES: hypothetical protein [Thauera]
09150	47	flavodoxin [Azoarcus indigens]
09746	47	HDOD domain-containing protein [Denitromonas halophilus]
01284	47	cytochrome P450 [Aromatoleum toluclasticum]
02147	47	MULTISPECIES: Spy/CpxP family protein refolding chaperone [Azoarcus]
10544	47	fructosamine kinase family protein [Denitromonas halophilus]
05880	47	DNA recombination protein RmuC [Azoarcus communis]
00326	47	MULTISPECIES: DUF2933 domain-containing protein [Zoogloeaceae]
09478	47	MULTISPECIES: phenylacetate-CoA oxygenase subunit PaaC [Azoarcus]
00152	47	putative Na+/H+ antiporter [Azoarcus indigens]
03932	47	polymer-forming cytoskeletal protein [Denitromonas halophilus]
02825	47	HprK-related kinase A [Azoarcus communis]
09996	47	calcium/sodium antiporter [Denitromonas halophilus]
02470	47	Na+/H+ antiporter subunit E [Azoarcus communis]
08380	47	DUF1631 domain-containing protein [Aromatoleum toluclasticum]
08892	47	hydroxyphenylacetyl-CoA thioesterase PaaI [Azoarcus communis]
08312	47	MipA/OmpV family protein [Azoarcus communis]
08308	47	hypothetical protein [Azoarcus communis]
01688	47	SAM-dependent methyltransferase [Azoarcus communis]
05499	47	S-formylglutathione hydrolase [Azoarcus communis]
04165	46	hypothetical protein [Denitromonas halophilus]
06013	46	allantoinase PuuE [Azoarcus communis]
03193	46	pentapeptide repeat-containing protein [Denitromonas halophilus]
02882	46	nucleotidyltransferase family protein [Azoarcus communis]
05681	46	sugar ABC transporter permease [Uliginosibacterium gangwonense]
04927	46	PEP-CTERM system histidine kinase PrsK [Azoarcus communis]
05200	46	tetratricopeptide repeat protein [Nitrogeniibacter aestuarii]
06309	46	CreA family protein [Azoarcus communis]
01676	46	zf-HC2 domain-containing protein [Denitromonas halophilus]
05162	46	flavin reductase family protein [Azoarcus indigens]
05788	46	DUF1924 domain-containing protein [Azoarcus communis]
02938	46	hypothetical protein [Azoarcus indigens]
04077	46	(2Fe-2S)-binding protein [Denitromonas halophilus]
09202	46	nucleoside recognition domain-containing protein [Denitromonas halophilus]
06593	46	DUF839 domain-containing protein [Azoarcus communis]
10358	46	DUF86 domain-containing protein [Azoarcus communis]
00099	46	DUF924 domain-containing protein [Azoarcus communis]
05354	46	Hsp70 family protein [Azoarcus communis]
02392	46	aromatic ring-hydroxylating dioxygenase subunit alpha [Nitrogeniibacter aestuarii]
05293	46	diheme cytochrome c [Azoarcus communis]
01060	46	BMP family ABC transporter substrate-binding protein [Azoarcus communis]
02364	46	MULTISPECIES: TerC family protein [Niveibacterium]
06442	46	NAD(P)H-dependent oxidoreductase [Azoarcus communis]
06138	46	DUF2789 domain-containing protein [Denitromonas halophilus]
05853	45	hypothetical protein [Azoarcus communis]
00545	45	YqjK-like family protein [Azoarcus communis]
04319	45	NAD(P)-dependent oxidoreductase [Uliginosibacterium gangwonense]
06914	45	PilZ domain-containing protein [Azoarcus communis]
04748	45	putative addiction module antidote protein [Aromatoleum buckelii]
00883	45	MFS transporter [Nitrogeniibacter aestuarii]
03537	45	DUF3820 family protein [Azoarcus communis]
08864	45	MBL fold metallo-hydrolase [Azoarcus communis]
09675	45	archaetidylserine decarboxylase [Azoarcus communis]
01686	45	PstS family phosphate ABC transporter substrate-binding protein [Denitromonas halophilus]
01714	45	AAA family ATPase [Azoarcus communis]
02672	45	Cd(II)/Pb(II)-responsive transcriptional regulator [Denitromonas halophilus]
05636	45	U32 family peptidase [Azoarcus communis]
02075	45	DUF1778 domain-containing protein [Azoarcus communis]
01075	45	M23 family metallopeptidase [Azoarcus communis]
04295	45	PepSY domain-containing protein [Aromatoleum aromaticum]
00878	45	L,D-transpeptidase [Azoarcus communis]
02895	45	glycine zipper 2TM domain-containing protein [Denitromonas halophilus]
03845	45	DUF2970 domain-containing protein [Azoarcus communis]
02531	45	pyrroloquinoline quinone biosynthesis peptide chaperone PqqD [Denitromonas halophilus]
04747	45	DNA starvation/stationary phase protection protein [Azoarcus communis]
05649	45	transglycosylase domain-containing protein [Azoarcus communis]
04652	45	DUF2946 domain-containing protein [Azoarcus communis]
03941	45	transcription regulator [Azoarcus communis]
04675	45	RES family NAD+ phosphorylase [Aromatoleum toluclasticum]
02273	45	MULTISPECIES: hypothetical protein [Thauera]
02867	45	MULTISPECIES: hypothetical protein [Rhodocyclales]
09344	45	MULTISPECIES: conjugative transfer ATPase [Rhodocyclales]
01926	45	TetR family transcriptional regulator [Aromatoleum toluclasticum]
00032	45	precorrin-4 C(11)-methyltransferase [Azoarcus communis]
04156	45	nitrogen fixation protein NifQ [Azoarcus communis]
09129	45	phospholipase A [Azoarcus communis]
06294	45	DUF3619 family protein [Denitromonas halophilus]
05706	44	energy-coupling factor ABC transporter permease [Azoarcus communis]
07616	44	hypothetical protein [Azoarcus communis]
01648	44	hypothetical protein [Azoarcus communis]
08832	44	hypothetical protein [Azoarcus communis]
01841	44	fumarylacetoacetate hydrolase family protein [Azoarcus communis]
08964	44	ISAs1 family transposase [Zoogloea ramigera]
04098	44	IS66 family transposase [Thauera aromatica]
07658	44	benzoyl-CoA reductase, bzd-type, subunit N [Aromatoleum toluclasticum]
00274	44	sulfite exporter TauE/SafE family protein [Denitromonas halophilus]
03521	44	aspartate/glutamate racemase family protein [Azoarcus communis]
03437	44	membrane-bound lytic murein transglycosylase MltF [Azoarcus communis]
00693	44	NADPH-dependent F420 reductase [Aromatoleum toluclasticum]
03804	44	MULTISPECIES: carbohydrate ABC transporter permease [Niveibacterium]
01110	44	DUF4197 domain-containing protein [Azoarcus communis]
07439	44	zinc metallopeptidase [Denitromonas halophilus]
00689	44	quinoprotein dehydrogenase-associated SoxYZ-like carrier [Nitrogeniibacter aestuarii]
00556	44	DUF1289 domain-containing protein [Azoarcus communis]
10159	44	thioredoxin family protein [Azoarcus communis]
08991	44	L-serine ammonia-lyase [Aromatoleum toluclasticum]
00199	44	PAS domain-containing protein [Denitromonas halophilus]
08438	44	site-specific recombinase [Azoarcus communis]
03596	44	DUF2783 domain-containing protein [Azoarcus communis]
02623	43	hydrogenase maturation protease [Azoarcus communis]
05634	43	cytochrome c [Denitromonas halophilus]
02773	43	MULTISPECIES: nitrogenase-stabilizing/protective protein NifW [Niveibacterium]
06915	43	beta-ketoacyl synthase chain length factor [Azoarcus communis]
07927	43	AraC family transcriptional regulator [Azoarcus rhizosphaerae]
07168	43	urease subunit beta [Azoarcus communis]
02292	43	bifunctional isocitrate dehydrogenase kinase/phosphatase [Aromatoleum toluclasticum]
07978	43	1-acyl-sn-glycerol-3-phosphate acyltransferase [Azoarcus communis]
09240	43	acyl-CoA synthetase [Azoarcus communis]
00716	43	EamA family transporter RarD [Denitromonas halophilus]
00576	43	MFS transporter [Aromatoleum toluclasticum]
06148	43	virulence RhuM family protein [Azoarcus communis]
00652	43	O-acetyl-ADP-ribose deacetylase [Azoarcus olearius]
00568	43	group II intron reverse transcriptase/maturase [Thauera humireducens]
05210	43	NifX-associated nitrogen fixation protein [Azoarcus communis]
04343	43	benzoate/H(+) symporter BenE family transporter [Azoarcus communis]
07672	43	TRAP transporter small permease [Propionivibrio dicarboxylicus]
00972	43	urease accessory protein UreF [Azoarcus communis]
02979	43	hypothetical protein [Azoarcus communis]
00621	43	MULTISPECIES: HlyD family efflux transporter periplasmic adaptor subunit [Thauera]
05772	43	MMPL family transporter [Azoarcus communis]
07852	43	AMP-binding protein [Azoarcus communis]
08282	43	MULTISPECIES: acyl carrier protein [Niveibacterium]
02308	43	nuclear transport factor 2 family protein [Azoarcus communis]
08801	43	prenyltransferase [Azoarcus communis]
02398	43	TRAP transporter substrate-binding protein DctP [Denitromonas halophilus]
00454	43	nitrogenase cofactor biosynthesis protein NifB [Azoarcus communis]
01392	43	urease subunit gamma [Azoarcus communis]
05343	43	helix-turn-helix transcriptional regulator [Aromatoleum toluclasticum]
05641	43	tripartite tricarboxylate transporter TctB family protein [Propionivibrio dicarboxylicus]
02458	43	cytochrome c [Denitromonas halophilus]
05578	43	large conductance mechanosensitive channel protein MscL [Denitromonas halophilus]
01823	43	DNA ligase [Azoarcus communis]
01671	43	MULTISPECIES: dodecin family protein [Aromatoleum]
04838	43	precorrin-6y C5,15-methyltransferase (decarboxylating) subunit CbiE [Denitromonas halophilus]
00006	43	MOSC domain-containing protein [Denitromonas halophilus]
01705	43	SPOR domain-containing protein [Azoarcus communis]
10438	43	methyl-accepting chemotaxis protein [Nitrogeniibacter aestuarii]
08381	43	lipoprotein [Azoarcus communis]
05084	42	nitroreductase [Aromatoleum toluclasticum]
09053	42	GspH/FimT family pseudopilin [Aromatoleum pumilum]
00336	42	MULTISPECIES: PepSY domain-containing protein [Thauera]
07163	42	DedA family protein [Denitromonas halophilus]
04644	42	urease subunit alpha [Azoarcus communis]
07839	42	VOC family protein [Azoarcus communis]
05240	42	hypothetical protein [Azoarcus communis]
10348	42	ATP-binding protein [Azoarcus communis]
05695	42	AlpA family phage regulatory protein [Aromatoleum buckelii]
06099	42	phosphate ABC transporter substrate-binding protein PstS [Azoarcus olearius]
09039	42	endonuclease/exonuclease/phosphatase family protein [Azoarcus communis]
05464	42	type IV pilus modification protein PilV [Azoarcus communis]
02624	42	exonuclease SbcCD subunit D [Azoarcus communis]
07256	42	type IV pili methyl-accepting chemotaxis transducer N-terminal domain-containing protein [Nitrogeniibacter aestuarii]
10611	42	FAD-dependent oxidoreductase [Azoarcus communis]
01120	42	DMT family transporter [Aromatoleum toluclasticum]
05267	42	hypothetical protein [Aromatoleum toluclasticum]
05904	42	MULTISPECIES: type II toxin-antitoxin system HicA family toxin [Aromatoleum]
04903	42	urease accessory protein UreD [Azoarcus communis]
09741	42	PsiF family protein [Denitromonas halophilus]
00617	42	hypothetical protein [Azoarcus communis]
03771	42	FIST C-terminal domain-containing protein [Nitrogeniibacter aestuarii]
07395	42	carboxymuconolactone decarboxylase family protein [Aromatoleum toluclasticum]
07047	42	c-type cytochrome [Azoarcus sp. KH32C]
03784	42	MULTISPECIES: putative nitrogen fixation protein NifT [Azoarcus]
08444	41	RtcB family protein [Nitrogeniibacter aestuarii]
06178	41	MULTISPECIES: hypothetical protein [Azoarcus]
03376	41	ferrous iron transport protein B [Azoarcus communis]
00246	41	Vat family streptogramin A O-acetyltransferase [Azoarcus indigens]
07162	41	hypothetical protein [Azoarcus communis]
09166	41	4Fe-4S dicluster domain-containing protein [Denitromonas halophilus]
08516	41	DUF3106 domain-containing protein [Denitromonas halophilus]
04520	41	heavy metal-binding domain-containing protein [Azoarcus communis]
00858	41	precorrin-2 C(20)-methyltransferase [Azoarcus communis]
08534	41	DUF1330 domain-containing protein [Denitromonas halophilus]
08299	41	MULTISPECIES: cupredoxin family protein [Zoogloeaceae]
08643	41	DNA-3-methyladenine glycosylase [Azoarcus indigens]
01375	41	rhodoquinone biosynthesis methyltransferase RquA [Azoarcus communis]
05724	41	S8 family serine peptidase [Aromatoleum evansii]
03277	41	amidohydrolase [Azoarcus indigens]
04836	41	ABC transporter permease [Azoarcus communis]
03626	41	MULTISPECIES: type IV conjugative transfer system coupling protein TraD [Rhodocyclales]
03880	41	urease accessory protein UreE [Azoarcus communis]
00495	41	CsbD family protein [Aromatoleum diolicum]
02395	41	ABC transporter substrate-binding protein [Azoarcus sp. KH32C]
00180	41	YkgJ family cysteine cluster protein [Azoarcus communis]
05775	41	NAD(P)/FAD-dependent oxidoreductase [Denitromonas halophilus]
00242	41	TerC family protein [Propionivibrio dicarboxylicus]
07900	41	L,D-transpeptidase family protein [Denitromonas halophilus]
02334	41	FAD-dependent oxidoreductase [Azoarcus communis]
00230	40	feruloyl-CoA synthase [Aromatoleum toluclasticum]
05072	40	helix-turn-helix transcriptional regulator [Thauera humireducens]
02070	40	5-oxoprolinase subunit PxpA [Azoarcus communis]
01665	40	DUF2238 domain-containing protein [Nitrogeniibacter aestuarii]
08229	40	DJ-1/PfpI family protein [Azoarcus communis]
10160	40	bifunctional DNA-binding transcriptional regulator/O6-methylguanine-DNA methyltransferase Ada [Aromatoleum toluclasticum]
01758	40	HAD family hydrolase [Azoarcus olearius]
03613	40	chain length determinant protein tyrosine kinase EpsG [Azoarcus communis]
06487	40	Flp family type IVb pilin [Aromatoleum toluclasticum]
07531	40	TetR family transcriptional regulator [Denitromonas halophilus]
10370	40	precorrin-8X methylmutase [Azoarcus communis]
00924	40	DUF779 domain-containing protein [Azoarcus communis]
04625	40	MBOAT family protein [Azoarcus sp. KH32C]
01065	40	precorrin-3B C(17)-methyltransferase [Azoarcus communis]
02829	40	nodulation protein NfeD [Denitromonas halophilus]
00137	40	IclR family transcriptional regulator [Azoarcus sp. Aa7]
03777	40	tetratricopeptide repeat protein [Propionivibrio dicarboxylicus]
07545	40	PilZ domain-containing protein [Azoarcus communis]
04749	40	xanthine dehydrogenase family protein subunit M [Azoarcus indigens]
00087	40	Lrp/AsnC family transcriptional regulator [Denitromonas halophilus]
09340	40	two-component sensor histidine kinase [Aromatoleum toluclasticum]
02876	40	MULTISPECIES: AbrB/MazE/SpoVT family DNA-binding domain-containing protein [Aromatoleum]
09048	40	4-hydroxyphenylpyruvate dioxygenase [Azoarcus communis]
07175	40	putative DNA binding domain-containing protein [Denitromonas halophilus]
00138	40	hypothetical protein [Denitromonas halophilus]
01554	40	MoaD/ThiS family protein [Azoarcus communis]
05684	40	hypothetical protein [Denitromonas halophilus]
00522	40	DUF533 domain-containing protein [Azoarcus communis]
03224	40	MliC family protein [Denitromonas halophilus]
06046	40	biotin-dependent carboxyltransferase family protein [Azoarcus communis]
07319	40	calcium-binding protein [Aromatoleum toluclasticum]
04232	40	LTA synthase family protein [Azoarcus olearius]
01071	40	chalcone isomerase family protein [Aromatoleum toluclasticum]
09931	40	aminoacyl-tRNA hydrolase [Denitromonas halophilus]
10130	40	tautomerase family protein [Azoarcus indigens]
00659	40	hypothetical protein [Aromatoleum toluclasticum]
05312	40	DUF1365 domain-containing protein [Azoarcus communis]
08675	39	MULTISPECIES: TraI domain-containing protein [Rhodocyclales]
01406	39	glycosyltransferase [Azoarcus communis]
[truncated: 8,629 more rows]
