# Supplementary material for: A description of the genus Denitromonas nom. rev.: Denitromonas iodatirespirans sp. nov., a novel iodate-reducing bacterium, and two novel perchlorate-reducing bacteria, Denitromonas halophila and Denitromonas ohlonensis, isolated from San Francisco Bay intertidal mudflats
Source: Microbiol Spectr. 2023 Sep 29;11(5):e00915-23. doi: 10.1128/spectrum.00915-23 (PMC10581121; doi:10.1128/spectrum.00915-23)
Supplement: Table S3 — Protein subfamilies unique to Denitromonas spp. [file spectrum.00915-23-s0004.xlsx]

## Sheet: Sheet1
Table S3: Protein subfamilies unique to Denitromonas
Gene Product Name	Cluster	Number of genomes with gene presence	Percent of genomes with gene presence
hypothetical protein [Denitromonas halophilus]	04102	4	1
ferrous iron transport protein A [Denitromonas halophilus]	05753	4	1
3D domain-containing protein [Denitromonas halophilus]	00938	4	1
hypothetical protein [Denitromonas halophilus]	02125	4	1
hypothetical protein [Denitromonas halophilus]	05757	4	1
rhodanese family chromate resistance protein ChrE [Denitromonas halophilus]	10412	4	1
hypothetical protein [Denitromonas halophilus]	08837	4	1
hypothetical protein [Denitromonas halophilus]	05314	4	1
C45 family autoproteolytic acyltransferase/hydolase [Denitromonas halophilus]	03429	4	1
biotin carboxylase [Denitromonas halophilus]	05758	4	1
hypothetical protein [Denitromonas halophilus]	09941	4	1
hypothetical protein [Denitromonas halophilus]	09503	4	1
hypothetical protein [Denitromonas halophilus]	01724	4	1
hypothetical protein [Denitromonas halophilus]	09173	4	1
adenosylcobinamide amidohydrolase [Propionivibrio dicarboxylicus]	01122	4	1
hypothetical protein [Denitromonas halophilus]	06243	4	1
hypothetical protein [Denitromonas halophilus]	09505	4	1
hypothetical protein [Denitromonas halophilus]	06071	4	1
lamin tail domain-containing protein [Denitromonas halophilus]	09752	4	1
PEPxxWA-CTERM sorting domain-containing protein [Denitromonas halophilus]	10597	4	1
DUF4157 domain-containing protein [Denitromonas halophilus]	05493	4	1
DUF4157 domain-containing protein [Denitromonas halophilus]	01729	4	1
hypothetical protein [Denitromonas halophilus]	01121	4	1
glycosyltransferase [Denitromonas halophilus]	03924	4	1
DHCW motif cupin fold protein [Propionivibrio dicarboxylicus]	10265	4	1
hypothetical protein [Denitromonas halophilus]	02965	4	1
DUF2938 domain-containing protein [Denitromonas halophilus]	06425	4	1
hypothetical protein [Denitromonas halophilus]	04430	4	1
hypothetical protein [Denitromonas halophilus]	04429	3	0.75
hypothetical protein [Denitromonas halophilus]	04808	3	0.75
cytochrome c family protein [Denitromonas halophilus]	08536	3	0.75
hypothetical protein [Denitromonas halophilus]	05491	3	0.75
hypothetical protein [Denitromonas halophilus]	05174	3	0.75
GNAT family N-acetyltransferase [Denitromonas halophilus]	10094	3	0.75
hypothetical protein [Denitromonas halophilus]	02674	3	0.75
hypothetical protein [Denitromonas halophilus]	08977	3	0.75
hypothetical protein [Denitromonas halophilus]	07519	3	0.75
antibiotic biosynthesis monooxygenase [Denitromonas halophilus]	09944	3	0.75
hypothetical protein [Denitromonas halophilus]	08233	3	0.75
hypothetical protein [Denitromonas halophilus]	00603	3	0.75
hypothetical protein [Denitromonas halophilus]	10414	3	0.75
HAMP domain-containing histidine kinase [Denitromonas halophilus]	07880	3	0.75
GGDEF domain-containing protein [Denitromonas halophilus]	03934	3	0.75
type VI secretion system Vgr family protein, partial [Denitromonas halophilus]	05900	3	0.75
hypothetical protein [Denitromonas halophilus]	10421	3	0.75
prepilin-type N-terminal cleavage/methylation domain-containing protein [Denitromonas halophilus]	00935	3	0.75
cupin domain-containing protein [Denitromonas halophilus]	02322	3	0.75
hypothetical protein [Denitromonas halophilus]	08234	3	0.75
chlorite dismutase family protein [Denitromonas halophilus]	07878	3	0.75
PEP-CTERM sorting domain-containing protein [Denitromonas halophilus]	06419	3	0.75
cupin domain-containing protein [Denitromonas halophilus]	06421	3	0.75
hypothetical protein [Denitromonas halophilus]	05179	3	0.75
hypothetical protein [Denitromonas halophilus]	00393	3	0.75
hypothetical protein [Denitromonas halophilus]	06068	3	0.75
hypothetical protein [Denitromonas halophilus]	01115	3	0.75
hypothetical protein [Denitromonas halophilus]	01721	3	0.75
hypothetical protein [Denitromonas halophilus]	09174	3	0.75
hypothetical protein [Denitromonas halophilus]	00390	3	0.75
hypothetical protein [Denitromonas halophilus]	01129	3	0.75
hypothetical protein [Denitromonas halophilus]	06075	3	0.75
hypothetical protein [Denitromonas halophilus]	02670	3	0.75
hypothetical protein [Denitromonas halophilus]	09507	3	0.75
toll/interleukin-1 receptor domain-containing protein [Denitromonas halophilus]	04809	3	0.75
hypothetical protein [Denitromonas halophilus]	05171	3	0.75
hypothetical protein [Denitromonas halophilus]	06932	3	0.75
hypothetical protein [Denitromonas halophilus]	03249	3	0.75
hypothetical protein [Denitromonas halophilus]	06072	3	0.75
GNAT family N-acetyltransferase [Denitromonas halophilus]	10048	3	0.75
hypothetical protein [Denitromonas halophilus]	09164	3	0.75
winged helix DNA-binding domain-containing protein [Denitromonas halophilus]	08975	3	0.75
DUF1275 domain-containing protein [Denitromonas halophilus]	03423	3	0.75
hypothetical protein [Denitromonas halophilus]	01557	3	0.75
hypothetical protein [Denitromonas halophilus]	09501	3	0.75
FAD-binding protein [Denitromonas halophilus]	06417	3	0.75
acyloxyacyl hydrolase [Denitromonas sp. IR12]	06423	2	0.5
PEP-CTERM sorting domain-containing protein [Denitromonas sp. IR12]	05921	2	0.5
O-antigen ligase family protein [Denitromonas sp. IR12]	02317	2	0.5
hypothetical protein [Denitromonas sp. IR12]	07690	2	0.5
FAD-dependent oxidoreductase, partial [Denitromonas halophilus]	03928	2	0.5
hypothetical protein [Denitromonas sp. IR12]	02974	2	0.5
hypothetical protein [Denitromonas halophilus]	00939	2	0.5
cupin domain-containing protein [Denitromonas sp. IR12]	10240	2	0.5
TAXI family TRAP transporter solute-binding subunit, partial [Denitromonas sp. IR12]	09350	2	0.5
hypothetical protein [Denitromonas sp. IR12]	04977	2	0.5
hypothetical protein [Denitromonas sp. IR12]	07883	2	0.5
hypothetical protein [Denitromonas sp. IR12]	02126	2	0.5
DUF2345 domain-containing protein, partial [Denitromonas sp. IR12]	03589	2	0.5
hypothetical protein [Denitromonas sp. IR12]	10100	2	0.5
hypothetical protein [Denitromonas sp. IR12]	01312	2	0.5
hypothetical protein [Denitromonas halophilus]	00081	2	0.5
hypothetical protein [Denitromonas halophilus]	04812	2	0.5
IS3 family transposase, partial [Denitromonas halophilus]	03921	2	0.5
hypothetical protein [Denitromonas sp. IR12]	02316	2	0.5
phosphocholine cytidylyltransferase family protein [Denitromonas halophilus]	06949	2	0.5
ATP-binding domain-containing protein [Denitromonas halophilus]	09178	2	0.5
DUF695 domain-containing protein [Denitromonas sp. IR12]	09352	2	0.5
hypothetical protein [Denitromonas halophilus]	08835	2	0.5
pyruvate phosphate dikinase [Denitromonas halophilus]	06947	2	0.5
hypothetical protein [Niveibacterium sp. COAC-50]	02673	1	0.25
cadherin domain-containing protein, partial [Denitromonas sp. IR12]	03266	1	0.25
phage late control D family protein, partial [Denitromonas sp. IR12]	03590	1	0.25
hypothetical protein, partial [Denitromonas sp. IR12]	07692	1	0.25
Ig-like domain-containing protein, partial [Denitromonas sp. IR12]	04591	1	0.25
transposase, partial [Denitromonas sp. IR12]	03113	1	0.25
hypothetical protein, partial [Denitromonas sp. IR12]	03267	1	0.25
hypothetical protein [Niveibacterium sp. COAC-50]	09714	1	0.25
hypothetical protein [Denitromonas halophilus]	07521	1	0.25
hypothetical protein [Denitromonas halophilus]	09141	1	0.25
AMP-binding protein, partial [Denitromonas sp. IR12]	00779	1	0.25
AMP-binding protein, partial [Denitromonas sp. IR12]	04592	1	0.25
hypothetical protein [Azospira oryzae]	04819	1	0.25
condensation domain-containing protein, partial [Denitromonas sp. IR12]	02486	1	0.25
hypothetical protein [Niveibacterium sp. COAC-50]	04431	1	0.25
hypothetical protein [Propionivibrio dicarboxylicus]	06782	1	0.25
hypothetical protein [Denitromonas sp. IR12]	05899	1	0.25
DUF2345 domain-containing protein, partial [Denitromonas sp. IR12]	04978	1	0.25
hypothetical protein [Rhodocyclus purpureus]	08540	1	0.25
DUF2190 family protein, partial [Rhodocyclus purpureus]	05755	1	0.25
hypothetical protein [Denitromonas sp. IR12]	04269	1	0.25
hypothetical protein [Denitromonas sp. IR12]	05309	1	0.25
2OG-Fe(II) oxygenase [Denitromonas sp. IR12]	04567	1	0.25
helix-turn-helix domain-containing protein, partial [Denitromonas sp. IR12]	05920	1	0.25
transposase domain-containing protein, partial [Denitromonas sp. IR12]	10243	1	0.25
phage portal protein [Denitromonas sp. IR12]	05604	1	0.25
ABC transporter permease [Denitromonas sp. IR12]	08394	1	0.25
glycosyltransferase [Denitromonas sp. IR12]	04100	1	0.25
hypothetical protein, partial [Denitromonas sp. IR12]	01560	1	0.25
hypothetical protein [Denitromonas sp. IR12]	09280	1	0.25
hypothetical protein [Denitromonas sp. IR12]	02229	1	0.25
helix-turn-helix transcriptional regulator [Denitromonas sp. IR12]	00222	1	0.25
DUF2975 domain-containing protein [Denitromonas sp. IR12]	04383	1	0.25
hypothetical protein, partial [Denitromonas halophilus]	01728	1	0.25
