# Supplementary material for: A description of the genus Denitromonas nom. rev.: Denitromonas iodatirespirans sp. nov., a novel iodate-reducing bacterium, and two novel perchlorate-reducing bacteria, Denitromonas halophila and Denitromonas ohlonensis, isolated from San Francisco Bay intertidal mudflats
Source: Microbiol Spectr. 2023 Sep 29;11(5):e00915-23. doi: 10.1128/spectrum.00915-23 (PMC10581121; doi:10.1128/spectrum.00915-23)
Supplement: Table S4 — Protein subfamilies unique to close relatives of Denitromonas spp. [file spectrum.00915-23-s0005.xlsx]

## Sheet: Sheet1
Table S4: Protein subfamilies unique to close relatives of Denitromonas
Gene Product Name	Cluster	Number of genomes with gene presence	Percent of genomes with gene presence
hypothetical protein [Nitrogeniibacter aestuarii]	09772	7	1
hypothetical protein [Nitrogeniibacter aestuarii]	00413	7	1
hypothetical protein [Nitrogeniibacter aestuarii]	06929	7	1
DUF1289 domain-containing protein [Nitrogeniibacter aestuarii]	01369	7	1
hypothetical protein [Nitrogeniibacter aestuarii]	05205	7	1
orotidine-5'-phosphate decarboxylase [Nitrogeniibacter aestuarii]	03110	7	1
hypothetical protein [Nitrogeniibacter aestuarii]	05893	7	1
hypothetical protein [Nitrogeniibacter aestuarii]	04421	7	1
hypothetical protein [Nitrogeniibacter aestuarii]	06413	7	1
DUF2853 family protein [Nitrogeniibacter aestuarii]	01275	7	1
PEP-CTERM sorting domain-containing protein [Nitrogeniibacter aestuarii]	05513	7	1
hypothetical protein [Nitrogeniibacter aestuarii]	06955	7	1
TetR/AcrR family transcriptional regulator [Nitrogeniibacter aestuarii]	05623	7	1
hypothetical protein [Nitrogeniibacter aestuarii]	01285	7	1
DUF2007 domain-containing protein [Nitrogeniibacter aestuarii]	10061	7	1
hypothetical protein [Nitrogeniibacter aestuarii]	07330	7	1
DUF1499 domain-containing protein [Nitrogeniibacter aestuarii]	10060	7	1
DUF4040 domain-containing protein [Nitrogeniibacter aestuarii]	08539	7	1
EF-hand domain-containing protein [Nitrogeniibacter aestuarii]	08033	7	1
hypothetical protein [Nitrogeniibacter aestuarii]	06070	7	1
ribosomal protein L7/L12 [Nitrogeniibacter aestuarii]	02350	7	1
hypothetical protein [Nitrogeniibacter aestuarii]	08267	7	1
hypothetical protein [Nitrogeniibacter aestuarii]	03079	7	1
MBL fold metallo-hydrolase [Nitrogeniibacter aestuarii]	07104	7	1
hypothetical protein [Nitrogeniibacter aestuarii]	08978	7	1
hypothetical protein [Nitrogeniibacter aestuarii]	07097	7	1
Na+/H+ antiporter subunit E [Nitrogeniibacter aestuarii]	09140	7	1
Na(+)/H(+) antiporter subunit B [Nitrogeniibacter aestuarii]	09623	7	1
hypothetical protein [Nitrogeniibacter aestuarii]	07334	7	1
GNAT family N-acetyltransferase [Nitrogeniibacter aestuarii]	04810	6	0.857143
hypothetical protein [Nitrogeniibacter aestuarii]	01947	6	0.857143
VOC family protein [Nitrogeniibacter aestuarii]	03560	6	0.857143
dodecin family protein [Nitrogeniibacter aestuarii]	02452	6	0.857143
PEP-CTERM sorting domain-containing protein [Nitrogeniibacter aestuarii]	01720	6	0.857143
PEP-CTERM sorting domain-containing protein [Nitrogeniibacter aestuarii]	04560	6	0.857143
PAS domain-containing sensor histidine kinase [Nitrogeniibacter aestuarii]	04770	6	0.857143
nuclear transport factor 2 family protein [Nitrogeniibacter aestuarii]	01978	6	0.857143
S1C family serine protease [Denitromonas halophilus]	00595	5	0.714286
HAMP domain-containing histidine kinase [Nitrogeniibacter aestuarii]	05317	5	0.714286
hypothetical protein [Nitrogeniibacter aestuarii]	05633	5	0.714286
hypothetical protein [Denitromonas halophilus]	08861	5	0.714286
hypothetical protein [Denitromonas halophilus]	01402	5	0.714286
hypothetical protein [Denitromonas halophilus]	02669	5	0.714286
HEAT repeat domain-containing protein [Nitrogeniibacter aestuarii]	03115	5	0.714286
aspartyl/asparaginyl beta-hydroxylase domain-containing protein [Nitrogeniibacter aestuarii]	08657	5	0.714286
hypothetical protein [Nitrogeniibacter aestuarii]	06074	5	0.714286
cupin domain-containing protein [Nitrogeniibacter aestuarii]	06956	5	0.714286
sulfotransferase [Denitromonas halophilus]	10446	5	0.714286
hypothetical protein [Nitrogeniibacter aestuarii]	10066	5	0.714286
amidohydrolase family protein [Nitrogeniibacter aestuarii]	02971	5	0.714286
PGDYG domain-containing protein [Denitromonas halophilus]	03935	5	0.714286
zinc-ribbon domain-containing protein, partial [Nitrogeniibacter aestuarii]	03432	5	0.714286
hypothetical protein [Denitromonas halophilus]	07214	5	0.714286
DUF4157 domain-containing protein [Denitromonas halophilus]	05786	5	0.714286
OPT/YSL family transporter [Nitrogeniibacter aestuarii]	07631	4	0.571429
hypothetical protein [Nitrogeniibacter aestuarii]	07689	4	0.571429
hypothetical protein [Denitromonas halophilus]	09503	4	0.571429
ferrous iron transport protein A [Denitromonas halophilus]	05753	4	0.571429
hypothetical protein [Denitromonas halophilus]	09941	4	0.571429
hypothetical protein [Denitromonas halophilus]	01724	4	0.571429
glycosyltransferase [Denitromonas halophilus]	03924	4	0.571429
hypothetical protein [Nitrogeniibacter aestuarii]	07522	4	0.571429
hypothetical protein [Nitrogeniibacter aestuarii]	10216	4	0.571429
biotin carboxylase [Denitromonas halophilus]	05758	4	0.571429
adenosylcobinamide amidohydrolase [Propionivibrio dicarboxylicus]	01122	4	0.571429
hypothetical protein [Denitromonas halophilus]	04430	4	0.571429
DUF2938 domain-containing protein [Denitromonas halophilus]	06425	4	0.571429
DHCW motif cupin fold protein [Propionivibrio dicarboxylicus]	10265	4	0.571429
hypothetical protein [Denitromonas halophilus]	02965	4	0.571429
C45 family autoproteolytic acyltransferase/hydolase [Denitromonas halophilus]	03429	4	0.571429
hypothetical protein [Denitromonas halophilus]	05314	4	0.571429
alpha/beta fold hydrolase [Nitrogeniibacter aestuarii]	04597	4	0.571429
hypothetical protein [Denitromonas halophilus]	08837	4	0.571429
hypothetical protein [Denitromonas halophilus]	05757	4	0.571429
hypothetical protein [Denitromonas halophilus]	09173	4	0.571429
sulfurtransferase [Denitromonas halophilus]	10412	4	0.571429
hypothetical protein [Denitromonas halophilus]	02125	4	0.571429
DUF4157 domain-containing protein [Denitromonas halophilus]	01729	4	0.571429
hypothetical protein [Nitrogeniibacter aestuarii]	01973	4	0.571429
hypothetical protein [Denitromonas halophilus]	09505	4	0.571429
hypothetical protein [Denitromonas halophilus]	06243	4	0.571429
hypothetical protein [Denitromonas halophilus]	06071	4	0.571429
3D domain-containing protein [Denitromonas halophilus]	00938	4	0.571429
lamin tail domain-containing protein [Denitromonas halophilus]	09752	4	0.571429
DUF4157 domain-containing protein [Denitromonas halophilus]	05493	4	0.571429
PEPxxWA-CTERM sorting domain-containing protein [Denitromonas halophilus]	10597	4	0.571429
hypothetical protein [Denitromonas halophilus]	01121	4	0.571429
PEP-CTERM sorting domain-containing protein [Denitromonas halophilus]	04458	4	0.571429
hypothetical protein [Denitromonas halophilus]	04102	4	0.571429
META domain-containing protein [Nitrogeniibacter aestuarii]	04950	3	0.428571
hypothetical protein [Denitromonas halophilus]	08233	3	0.428571
hypothetical protein [Denitromonas halophilus]	07519	3	0.428571
hypothetical protein [Denitromonas halophilus]	00393	3	0.428571
toll/interleukin-1 receptor domain-containing protein [Denitromonas halophilus]	04809	3	0.428571
hypothetical protein [Denitromonas halophilus]	04808	3	0.428571
hypothetical protein [Denitromonas halophilus]	00603	3	0.428571
ABC transporter substrate-binding protein [Nitrogeniibacter aestuarii]	09771	3	0.428571
winged helix DNA-binding domain-containing protein [Denitromonas halophilus]	08975	3	0.428571
hypothetical protein [Denitromonas halophilus]	05171	3	0.428571
hypothetical protein [Denitromonas halophilus]	04429	3	0.428571
hypothetical protein [Denitromonas halophilus]	08977	3	0.428571
hypothetical protein [Denitromonas halophilus]	05179	3	0.428571
Spy/CpxP family protein refolding chaperone [Nitrogeniibacter aestuarii]	04944	3	0.428571
hypothetical protein [Denitromonas halophilus]	09174	3	0.428571
hypothetical protein [Denitromonas halophilus]	09507	3	0.428571
hypothetical protein [Denitromonas halophilus]	02674	3	0.428571
hypothetical protein [Denitromonas halophilus]	09501	3	0.428571
hypothetical protein [Nitrogeniibacter aestuarii]	06198	3	0.428571
M48 family metalloprotease [Nitrogeniibacter aestuarii]	06570	3	0.428571
2OG-Fe(II) oxygenase [Nitrogeniibacter aestuarii]	05289	3	0.428571
DUF1275 domain-containing protein [Denitromonas halophilus]	03423	3	0.428571
hypothetical protein [Denitromonas halophilus]	01115	3	0.428571
hypothetical protein [Denitromonas halophilus]	00390	3	0.428571
tetratricopeptide repeat protein [Nitrogeniibacter aestuarii]	02995	3	0.428571
TIGR00341 family protein [Nitrogeniibacter aestuarii]	05631	3	0.428571
hypothetical protein [Denitromonas halophilus]	09164	3	0.428571
GNAT family N-acetyltransferase [Denitromonas halophilus]	10048	3	0.428571
hypothetical protein [Denitromonas halophilus]	01721	3	0.428571
hypothetical protein [Denitromonas halophilus]	06068	3	0.428571
hypothetical protein [Denitromonas halophilus]	01129	3	0.428571
hypothetical protein [Denitromonas halophilus]	06075	3	0.428571
hypothetical protein [Denitromonas halophilus]	06932	3	0.428571
DUF2946 family protein [Nitrogeniibacter aestuarii]	05316	3	0.428571
cupin domain-containing protein [Denitromonas halophilus]	06421	3	0.428571
hypothetical protein [Denitromonas halophilus]	02670	3	0.428571
hypothetical protein [Denitromonas halophilus]	08234	3	0.428571
hypothetical protein [Nitrogeniibacter aestuarii]	08570	3	0.428571
hypothetical protein [Nitrogeniibacter aestuarii]	09172	3	0.428571
PliI family lysozyme inhibitor of I-type lysozyme [Nitrogeniibacter aestuarii]	00627	3	0.428571
hypothetical protein [Nitrogeniibacter aestuarii]	01308	3	0.428571
DUF1269 domain-containing protein [Nitrogeniibacter aestuarii]	02492	3	0.428571
hypothetical protein [Nitrogeniibacter aestuarii]	09778	3	0.428571
HAMP domain-containing histidine kinase [Denitromonas halophilus]	07880	3	0.428571
hypothetical protein [Denitromonas halophilus]	03249	3	0.428571
hypothetical protein [Nitrogeniibacter aestuarii]	06605	3	0.428571
type VI secretion system Vgr family protein, partial [Denitromonas halophilus]	05900	3	0.428571
hypothetical protein [Denitromonas halophilus]	10421	3	0.428571
membrane lipoprotein lipid attachment site-containing protein [Nitrogeniibacter aestuarii]	10599	3	0.428571
prepilin-type N-terminal cleavage/methylation domain-containing protein [Denitromonas halophilus]	00935	3	0.428571
cupin domain-containing protein [Denitromonas halophilus]	02322	3	0.428571
hypothetical protein [Nitrogeniibacter aestuarii]	06455	3	0.428571
hypothetical protein [Nitrogeniibacter aestuarii]	04245	3	0.428571
alginate export family protein [Nitrogeniibacter aestuarii]	01272	3	0.428571
DUF2195 family protein [Nitrogeniibacter aestuarii]	08034	3	0.428571
hypothetical protein [Nitrogeniibacter aestuarii]	00605	3	0.428571
GAF domain-containing protein [Nitrogeniibacter aestuarii]	08654	3	0.428571
DUF1538 domain-containing protein [Nitrogeniibacter aestuarii]	00739	3	0.428571
hypothetical protein [Nitrogeniibacter aestuarii]	08263	3	0.428571
penicillin-insensitive murein endopeptidase [Nitrogeniibacter aestuarii]	01561	3	0.428571
hypothetical protein [Nitrogeniibacter aestuarii]	09207	3	0.428571
PEP-CTERM sorting domain-containing protein [Denitromonas halophilus]	06419	3	0.428571
GGDEF domain-containing protein [Denitromonas halophilus]	03934	3	0.428571
hypothetical protein [Nitrogeniibacter aestuarii]	03080	3	0.428571
hypothetical protein [Denitromonas halophilus]	10414	3	0.428571
FAD-binding protein [Denitromonas halophilus]	06417	3	0.428571
hypothetical protein [Denitromonas halophilus]	06072	3	0.428571
hypothetical protein [Denitromonas halophilus]	01557	3	0.428571
FecR family protein [Nitrogeniibacter aestuarii]	06218	3	0.428571
DUF3365 domain-containing protein [Nitrogeniibacter aestuarii]	05287	3	0.428571
PEP-CTERM sorting domain-containing protein [Nitrogeniibacter aestuarii]	02699	3	0.428571
hypothetical protein [Nitrogeniibacter aestuarii]	09318	3	0.428571
hypothetical protein [Nitrogeniibacter aestuarii]	05208	3	0.428571
hypothetical protein [Nitrogeniibacter aestuarii]	09356	3	0.428571
hypothetical protein [Nitrogeniibacter aestuarii]	06200	3	0.428571
hypothetical protein [Nitrogeniibacter aestuarii]	07905	3	0.428571
chlorite dismutase family protein [Denitromonas halophilus]	07878	3	0.428571
GFA family protein [Nitrogeniibacter aestuarii]	01404	3	0.428571
antibiotic biosynthesis monooxygenase [Denitromonas halophilus]	09944	3	0.428571
PEP-CTERM sorting domain-containing protein [Nitrogeniibacter aestuarii]	07641	3	0.428571
hypothetical protein [Nitrogeniibacter aestuarii]	09967	3	0.428571
GNAT family N-acetyltransferase [Denitromonas halophilus]	10094	3	0.428571
hypothetical protein [Denitromonas halophilus]	05174	3	0.428571
hypothetical protein [Nitrogeniibacter aestuarii]	10064	3	0.428571
hypothetical protein [Denitromonas halophilus]	05491	3	0.428571
hypothetical protein [Nitrogeniibacter aestuarii]	09348	3	0.428571
cytochrome c family protein [Denitromonas halophilus]	08536	3	0.428571
hypothetical protein [Nitrogeniibacter aestuarii]	03558	2	0.285714
hypothetical protein [Nitrogeniibacter aestuarii]	01949	2	0.285714
hypothetical protein [Nitrogeniibacter aestuarii]	08049	2	0.285714
hypothetical protein [Nitrogeniibacter aestuarii]	10067	2	0.285714
hypothetical protein [Nitrogeniibacter aestuarii]	03584	2	0.285714
hypothetical protein [Nitrogeniibacter aestuarii]	00745	2	0.285714
hypothetical protein [Nitrogeniibacter aestuarii]	10095	2	0.285714
hypothetical protein [Nitrogeniibacter aestuarii]	04991	2	0.285714
hypothetical protein [Nitrogeniibacter aestuarii]	02255	2	0.285714
AHH domain-containing protein [Nitrogeniibacter aestuarii]	05892	2	0.285714
hypothetical protein [Nitrogeniibacter aestuarii]	04455	2	0.285714
hypothetical protein [Nitrogeniibacter aestuarii]	08950	2	0.285714
hypothetical protein [Nitrogeniibacter aestuarii]	08957	2	0.285714
DUF2976 domain-containing protein [Nitrogeniibacter aestuarii]	03094	2	0.285714
hypothetical protein [Nitrogeniibacter aestuarii]	06202	2	0.285714
AAA family ATPase [Nitrogeniibacter aestuarii]	04454	2	0.285714
hypothetical protein [Nitrogeniibacter aestuarii]	06244	2	0.285714
hypothetical protein [Denitromonas halophilus]	00081	2	0.285714
acyloxyacyl hydrolase [Denitromonas sp. IR12]	06423	2	0.285714
hypothetical protein [Denitromonas sp. IR12]	10100	2	0.285714
hypothetical protein [Denitromonas sp. IR12]	01312	2	0.285714
DUF695 domain-containing protein [Denitromonas sp. IR12]	09352	2	0.285714
DUF2345 domain-containing protein, partial [Denitromonas sp. IR12]	03589	2	0.285714
hypothetical protein [Denitromonas sp. IR12]	02126	2	0.285714
hypothetical protein [Denitromonas sp. IR12]	07883	2	0.285714
hypothetical protein [Denitromonas sp. IR12]	04977	2	0.285714
TAXI family TRAP transporter solute-binding subunit, partial [Denitromonas sp. IR12]	09350	2	0.285714
cupin domain-containing protein [Denitromonas sp. IR12]	10240	2	0.285714
hypothetical protein [Denitromonas sp. IR12]	02974	2	0.285714
hypothetical protein [Denitromonas sp. IR12]	07690	2	0.285714
O-antigen ligase family protein [Denitromonas sp. IR12]	02317	2	0.285714
PEP-CTERM sorting domain-containing protein [Denitromonas sp. IR12]	05921	2	0.285714
hypothetical protein [Denitromonas sp. IR12]	02316	2	0.285714
IS3 family transposase, partial [Denitromonas halophilus]	03921	2	0.285714
HAD hydrolase-like protein [Nitrogeniibacter mangrovi]	03965	2	0.285714
polysaccharide biosynthesis PFTS motif protein [Nitrogeniibacter mangrovi]	10420	2	0.285714
hypothetical protein [Nitrogeniibacter mangrovi]	06931	2	0.285714
glycosyltransferase family 2 protein [Nitrogeniibacter mangrovi]	00606	2	0.285714
hypothetical protein [Nitrogeniibacter mangrovi]	02994	2	0.285714
ATP-binding domain-containing protein [Denitromonas halophilus]	09178	2	0.285714
hypothetical protein [Denitromonas halophilus]	08835	2	0.285714
hypothetical protein [Denitromonas halophilus]	04812	2	0.285714
FAD-dependent oxidoreductase, partial [Denitromonas halophilus]	03928	2	0.285714
hypothetical protein [Denitromonas halophilus]	00939	2	0.285714
phosphocholine cytidylyltransferase family protein [Denitromonas halophilus]	06949	2	0.285714
pyruvate phosphate dikinase [Denitromonas halophilus]	06947	2	0.285714
hypothetical protein [Nitrogeniibacter aestuarii]	07335	2	0.285714
hypothetical protein [Nitrogeniibacter aestuarii]	08015	2	0.285714
DUF695 domain-containing protein [Nitrogeniibacter aestuarii]	04990	2	0.285714
hypothetical protein [Nitrogeniibacter aestuarii]	10250	2	0.285714
hypothetical protein [Nitrogeniibacter aestuarii]	00748	2	0.285714
sulfotransferase domain-containing protein [Nitrogeniibacter aestuarii]	10601	2	0.285714
hypothetical protein [Nitrogeniibacter aestuarii]	07642	2	0.285714
hypothetical protein [Nitrogeniibacter aestuarii]	04564	2	0.285714
replication initiation factor [Nitrogeniibacter aestuarii]	00240	2	0.285714
hypothetical protein [Nitrogeniibacter aestuarii]	03090	2	0.285714
S1 family peptidase [Nitrogeniibacter aestuarii]	07629	2	0.285714
PEP-CTERM sorting domain-containing protein [Nitrogeniibacter aestuarii]	03089	2	0.285714
hypothetical protein [Nitrogeniibacter aestuarii]	06601	2	0.285714
PEP-CTERM sorting domain-containing protein [Nitrogeniibacter aestuarii]	06560	2	0.285714
hypothetical protein [Nitrogeniibacter aestuarii]	04563	2	0.285714
hypothetical protein [Nitrogeniibacter aestuarii]	10600	2	0.285714
hypothetical protein [Nitrogeniibacter aestuarii]	07640	2	0.285714
hypothetical protein [Nitrogeniibacter aestuarii]	01952	2	0.285714
hypothetical protein [Nitrogeniibacter aestuarii]	06246	2	0.285714
hypothetical protein [Nitrogeniibacter aestuarii]	03116	2	0.285714
hypothetical protein [Nitrogeniibacter aestuarii]	09781	2	0.285714
cache domain-containing protein [Nitrogeniibacter aestuarii]	10602	2	0.285714
hypothetical protein [Nitrogeniibacter aestuarii]	05929	2	0.285714
hypothetical protein [Nitrogeniibacter aestuarii]	06247	2	0.285714
DUF4157 domain-containing protein [Nitrogeniibacter aestuarii]	06775	2	0.285714
DUF2314 domain-containing protein [Nitrogeniibacter aestuarii]	06602	2	0.285714
response regulator [Nitrogeniibacter aestuarii]	08652	2	0.285714
DUF1566 domain-containing protein [Nitrogeniibacter aestuarii]	06776	2	0.285714
hypothetical protein [Nitrogeniibacter aestuarii]	07091	2	0.285714
DUF1127 domain-containing protein [Nitrogeniibacter aestuarii]	05930	2	0.285714
hypothetical protein [Nitrogeniibacter aestuarii]	06777	2	0.285714
CGNR zinc finger domain-containing protein [Nitrogeniibacter aestuarii]	06568	2	0.285714
hypothetical protein [Nitrogeniibacter aestuarii]	04983	2	0.285714
ATP-binding cassette domain-containing protein [Nitrogeniibacter aestuarii]	10603	2	0.285714
DUF4240 domain-containing protein [Nitrogeniibacter aestuarii]	07663	2	0.285714
hypothetical protein [Nitrogeniibacter aestuarii]	07333	2	0.285714
hypothetical protein [Nitrogeniibacter aestuarii]	09320	2	0.285714
hypothetical protein [Nitrogeniibacter aestuarii]	04103	2	0.285714
hypothetical protein [Nitrogeniibacter aestuarii]	09627	2	0.285714
roadblock/LC7 domain-containing protein [Nitrogeniibacter aestuarii]	04595	2	0.285714
DUF1206 domain-containing protein [Nitrogeniibacter aestuarii]	00750	2	0.285714
hypothetical protein [Nitrogeniibacter aestuarii]	09630	2	0.285714
hypothetical protein [Nitrogeniibacter aestuarii]	02459	2	0.285714
hypothetical protein [Nitrogeniibacter aestuarii]	10245	2	0.285714
hypothetical protein [Nitrogeniibacter aestuarii]	05894	2	0.285714
DUF4157 domain-containing protein [Nitrogeniibacter aestuarii]	04566	2	0.285714
hypothetical protein [Nitrogeniibacter aestuarii]	04274	2	0.285714
hypothetical protein [Nitrogeniibacter aestuarii]	08043	2	0.285714
hypothetical protein [Nitrogeniibacter aestuarii]	00937	2	0.285714
hypothetical protein [Nitrogeniibacter aestuarii]	01280	2	0.285714
OmpA family protein [Nitrogeniibacter aestuarii]	09777	2	0.285714
hypothetical protein [Nitrogeniibacter aestuarii]	08397	2	0.285714
hypothetical protein [Nitrogeniibacter aestuarii]	03081	2	0.285714
fatty acid desaturase [Nitrogeniibacter aestuarii]	04594	2	0.285714
PEP-CTERM sorting domain-containing protein [Nitrogeniibacter aestuarii]	00781	2	0.285714
hypothetical protein [Nitrogeniibacter aestuarii]	07693	2	0.285714
hypothetical protein [Nitrogeniibacter aestuarii]	00198	2	0.285714
hypothetical protein [Nitrogeniibacter aestuarii]	07643	2	0.285714
hypothetical protein [Nitrogeniibacter aestuarii]	01975	2	0.285714
hypothetical protein [Nitrogeniibacter aestuarii]	04980	2	0.285714
toll/interleukin-1 receptor domain-containing protein [Nitrogeniibacter aestuarii]	07694	2	0.285714
thiol-activated cytolysin family protein [Nitrogeniibacter aestuarii]	04076	2	0.285714
methyltransferase domain-containing protein [Nitrogeniibacter aestuarii]	10218	2	0.285714
hypothetical protein [Nitrogeniibacter aestuarii]	04275	2	0.285714
TPM domain-containing protein [Nitrogeniibacter aestuarii]	04596	2	0.285714
nucleotidyltransferase family protein [Nitrogeniibacter aestuarii]	08016	2	0.285714
M23 family metallopeptidase [Nitrogeniibacter aestuarii]	07337	2	0.285714
PEP-CTERM sorting domain-containing protein [Nitrogeniibacter aestuarii]	10065	2	0.285714
HEAT repeat domain-containing protein [Nitrogeniibacter aestuarii]	07639	2	0.285714
DUF1444 domain-containing protein [Nitrogeniibacter aestuarii]	01951	2	0.285714
mechanosensitive ion channel family protein [Nitrogeniibacter aestuarii]	03559	2	0.285714
hypothetical protein [Nitrogeniibacter aestuarii]	10063	2	0.285714
hypothetical protein [Nitrogeniibacter aestuarii]	06221	2	0.285714
hypothetical protein [Nitrogeniibacter aestuarii]	00744	2	0.285714
hypothetical protein [Nitrogeniibacter aestuarii]	00742	2	0.285714
CDP-glycerol glycerophosphotransferase family protein [Nitrogeniibacter aestuarii]	09629	2	0.285714
hypothetical protein [Nitrogeniibacter aestuarii]	01950	2	0.285714
MFS transporter [Nitrogeniibacter aestuarii]	08951	2	0.285714
aminotransferase class V-fold PLP-dependent enzyme [Nitrogeniibacter aestuarii]	09358	2	0.285714
DUF3421 domain-containing protein [Nitrogeniibacter aestuarii]	05932	2	0.285714
DUF3421 domain-containing protein [Nitrogeniibacter aestuarii]	01523	2	0.285714
DUF1800 domain-containing protein [Nitrogeniibacter aestuarii]	08047	2	0.285714
hypothetical protein [Nitrogeniibacter aestuarii]	10565	2	0.285714
hypothetical protein [Nitrogeniibacter aestuarii]	04989	2	0.285714
hypothetical protein [Nitrogeniibacter aestuarii]	04279	2	0.285714
hypothetical protein [Nitrogeniibacter aestuarii]	06598	2	0.285714
hypothetical protein [Nitrogeniibacter aestuarii]	10605	2	0.285714
hypothetical protein [Nitrogeniibacter aestuarii]	05889	2	0.285714
barstar family protein [Nitrogeniibacter aestuarii]	06223	2	0.285714
SRPBCC family protein [Nitrogeniibacter aestuarii]	04988	2	0.285714
hypothetical protein [Nitrogeniibacter aestuarii]	01323	2	0.285714
hypothetical protein [Nitrogeniibacter aestuarii]	00194	2	0.285714
DUF695 domain-containing protein [Nitrogeniibacter aestuarii]	07638	2	0.285714
hypothetical protein [Nitrogeniibacter aestuarii]	08371	2	0.285714
hypothetical protein [Nitrogeniibacter aestuarii]	05933	2	0.285714
hypothetical protein [Nitrogeniibacter aestuarii]	10249	2	0.285714
hypothetical protein [Nitrogeniibacter aestuarii]	10606	2	0.285714
hypothetical protein [Nitrogeniibacter aestuarii]	01324	2	0.285714
hypothetical protein [Nitrogeniibacter aestuarii]	06204	2	0.285714
hypothetical protein [Nitrogeniibacter aestuarii]	01979	2	0.285714
hypothetical protein [Nitrogeniibacter aestuarii]	02456	2	0.285714
DUF4265 domain-containing protein [Nitrogeniibacter aestuarii]	08048	2	0.285714
PQQ-binding-like beta-propeller repeat protein [Nitrogeniibacter aestuarii]	03556	2	0.285714
YidC/Oxa1 family membrane protein insertase [Nitrogeniibacter aestuarii]	01322	2	0.285714
hypothetical protein [Nitrogeniibacter aestuarii]	01283	2	0.285714
hypothetical protein [Nitrogeniibacter aestuarii]	10563	2	0.285714
thiol-disulfide oxidoreductase DCC family protein [Nitrogeniibacter aestuarii]	09357	2	0.285714
hypothetical protein [Nitrogeniibacter aestuarii]	04986	2	0.285714
hypothetical protein [Nitrogeniibacter aestuarii]	04599	2	0.285714
PEP-CTERM sorting domain-containing protein [Nitrogeniibacter aestuarii]	06573	2	0.285714
hypothetical protein [Nitrogeniibacter aestuarii]	06222	2	0.285714
ABZJ_00895 family protein [Nitrogeniibacter aestuarii]	10104	2	0.285714
hypothetical protein [Nitrogeniibacter aestuarii]	10217	2	0.285714
hypothetical protein [Nitrogeniibacter aestuarii]	04984	2	0.285714
hypothetical protein [Nitrogeniibacter aestuarii]	10560	2	0.285714
PEP-CTERM sorting domain-containing protein [Nitrogeniibacter aestuarii]	04276	2	0.285714
hypothetical protein [Nitrogeniibacter aestuarii]	06603	2	0.285714
sulfotransferase [Nitrogeniibacter aestuarii]	01948	2	0.285714
hypothetical protein [Nitrogeniibacter aestuarii]	09745	2	0.285714
hypothetical protein [Nitrogeniibacter aestuarii]	04600	2	0.285714
serine/threonine-protein phosphatase [Nitrogeniibacter aestuarii]	01320	2	0.285714
flavodoxin family protein [Nitrogeniibacter aestuarii]	03084	2	0.285714
hypothetical protein [Nitrogeniibacter aestuarii]	01281	2	0.285714
tryptophan-rich sensory protein [Nitrogeniibacter aestuarii]	01522	2	0.285714
hypothetical protein [Nitrogeniibacter aestuarii]	09626	2	0.285714
GNAT family N-acetyltransferase [Nitrogeniibacter aestuarii]	07665	2	0.285714
hypothetical protein [Nitrogeniibacter aestuarii]	10103	2	0.285714
hypothetical protein [Nitrogeniibacter aestuarii]	02796	2	0.285714
hypothetical protein [Nitrogeniibacter aestuarii]	04948	2	0.285714
hypothetical protein [Nitrogeniibacter aestuarii]	06571	2	0.285714
hypothetical protein [Denitromonas sp. IR12]	02229	1	0.142857
helix-turn-helix transcriptional regulator [Denitromonas sp. IR12]	00222	1	0.142857
DUF2975 domain-containing protein [Denitromonas sp. IR12]	04383	1	0.142857
DUF2345 domain-containing protein, partial [Denitromonas sp. IR12]	04978	1	0.142857
hypothetical protein [Denitromonas halophilus]	07521	1	0.142857
hypothetical protein [Denitromonas sp. IR12]	05899	1	0.142857
hypothetical protein [Nitrogeniibacter aestuarii]	06599	1	0.142857
hypothetical protein [Niveibacterium sp. COAC-50]	04431	1	0.142857
hypothetical protein [Denitromonas halophilus]	09141	1	0.142857
hypothetical protein [Azospira oryzae]	04819	1	0.142857
cadherin domain-containing protein, partial [Denitromonas sp. IR12]	03266	1	0.142857
phage late control D family protein, partial [Denitromonas sp. IR12]	03590	1	0.142857
hypothetical protein, partial [Denitromonas sp. IR12]	07692	1	0.142857
Ig-like domain-containing protein, partial [Denitromonas sp. IR12]	04591	1	0.142857
hypothetical protein, partial [Denitromonas sp. IR12]	03267	1	0.142857
hypothetical protein [Denitromonas sp. IR12]	09280	1	0.142857
AMP-binding protein, partial [Denitromonas sp. IR12]	00779	1	0.142857
AMP-binding protein, partial [Denitromonas sp. IR12]	04592	1	0.142857
hypothetical protein [Niveibacterium sp. COAC-50]	02673	1	0.142857
condensation domain-containing protein, partial [Denitromonas sp. IR12]	02486	1	0.142857
hypothetical protein [Niveibacterium sp. COAC-50]	09714	1	0.142857
transposase, partial [Denitromonas sp. IR12]	03113	1	0.142857
SEL1-like repeat protein [Nitrogeniibacter aestuarii]	06201	1	0.142857
hypothetical protein, partial [Denitromonas sp. IR12]	01560	1	0.142857
hypothetical protein [Nitrogeniibacter mangrovi]	04457	1	0.142857
retention module-containing protein, partial [Nitrogeniibacter aestuarii]	04105	1	0.142857
hypothetical protein [Propionivibrio dicarboxylicus]	06782	1	0.142857
hypothetical protein [Propionivibrio dicarboxylicus]	01750	1	0.142857
ThiF family adenylyltransferase [Nitrogeniibacter aestuarii]	07094	1	0.142857
phospholipase D-like domain-containing protein [Nitrogeniibacter aestuarii]	08332	1	0.142857
hypothetical protein [Rhodocyclus purpureus]	08540	1	0.142857
DUF2190 family protein, partial [Rhodocyclus purpureus]	05755	1	0.142857
hypothetical protein [Nitrogeniibacter aestuarii]	02223	1	0.142857
Hint domain-containing protein [Nitrogeniibacter aestuarii]	05247	1	0.142857
hypothetical protein [Nitrogeniibacter aestuarii]	10102	1	0.142857
cytochrome C [Nitrogeniibacter mangrovi]	04958	1	0.142857
hypothetical protein [Nitrogeniibacter mangrovi]	08955	1	0.142857
homogentisate 1,2-dioxygenase [Nitrogeniibacter mangrovi]	00629	1	0.142857
hypothetical protein [Nitrogeniibacter aestuarii]	08946	1	0.142857
M48 family metallopeptidase [Nitrogeniibacter mangrovi]	02270	1	0.142857
hypothetical protein [Nitrogeniibacter mangrovi]	00192	1	0.142857
hypothetical protein, partial [Nitrogeniibacter aestuarii]	07696	1	0.142857
hypothetical protein [Denitromonas sp. IR12]	04269	1	0.142857
hypothetical protein [Denitromonas sp. IR12]	05309	1	0.142857
2OG-Fe(II) oxygenase [Denitromonas sp. IR12]	04567	1	0.142857
helix-turn-helix domain-containing protein, partial [Denitromonas sp. IR12]	05920	1	0.142857
transposase domain-containing protein, partial [Denitromonas sp. IR12]	10243	1	0.142857
phage portal protein [Denitromonas sp. IR12]	05604	1	0.142857
ABC transporter permease [Denitromonas sp. IR12]	08394	1	0.142857
glycosyltransferase [Denitromonas sp. IR12]	04100	1	0.142857
hypothetical protein [Nitrogeniibacter aestuarii]	06744	1	0.142857
hypothetical protein, partial [Denitromonas halophilus]	01728	1	0.142857
