# Supplementary material for: A description of the genus Denitromonas nom. rev.: Denitromonas iodatirespirans sp. nov., a novel iodate-reducing bacterium, and two novel perchlorate-reducing bacteria, Denitromonas halophila and Denitromonas ohlonensis, isolated from San Francisco Bay intertidal mudflats
Source: Microbiol Spectr. 2023 Sep 29;11(5):e00915-23. doi: 10.1128/spectrum.00915-23 (PMC10581121; doi:10.1128/spectrum.00915-23)
Supplement: Table S5 — Protein subfamilies missing from Denitromonas spp. [file spectrum.00915-23-s0006.xlsx]

## Sheet: Sheet1
Table S5: Protein subfamilies missing from Denitromonas and close relatives
Gene Product Name	Cluster	Genome Counts
hypothetical protein [Aromatoleum aromaticum]	07015	41
U32 family peptidase [Thauera linaloolentis]	05636	39
bifunctional DNA-binding transcriptional regulator/O6-methylguanine-DNA methyltransferase Ada [Thauera linaloolentis]	10160	38
membrane protein [Aromatoleum aromaticum]	02757	38
site-specific recombinase [Aromatoleum aromaticum]	08438	38
hypothetical protein [Aromatoleum aromaticum]	01648	38
DUF2946 domain-containing protein [Aromatoleum aromaticum]	04652	37
glycosyltransferase [Aromatoleum aromaticum]	01406	37
beta-1,6-glucan synthase [Aromatoleum aromaticum]	03755	36
AI-2E family transporter [Thauera linaloolentis]	07403	35
hypothetical protein [Aromatoleum aromaticum]	07353	35
glucokinase [Aromatoleum aromaticum]	00067	35
DNA-3-methyladenine glycosylase 2 [Aromatoleum aromaticum]	08643	34
hypothetical protein [Thauera linaloolentis]	05734	34
hypothetical protein [Thauera linaloolentis]	00617	34
glycosyltransferase family 2 protein [Thauera linaloolentis]	04504	34
hypothetical protein [Aromatoleum aromaticum]	05245	33
Na+/H+ antiporter subunit E [Aromatoleum aromaticum]	02470	33
MULTISPECIES: monovalent cation/H(+) antiporter subunit G [Aromatoleum]	06212	33
hypothetical protein [Thauera linaloolentis]	03005	33
PilZ domain-containing protein [Azoarcus indigens]	09800	32
hypothetical protein [Aromatoleum aromaticum]	05267	31
nucleoid-associated protein [Thauera linaloolentis]	09496	30
hypothetical protein [Aromatoleum aromaticum]	00338	30
hypothetical protein [Aromatoleum aromaticum]	09959	30
metal-dependent hydrolase [Aromatoleum aromaticum]	05456	30
hypothetical protein [Aromatoleum aromaticum]	08637	30
EcsC family protein [Aromatoleum aromaticum]	07377	29
LTA synthase family protein [Aromatoleum aromaticum]	04232	29
lipopolysaccharide core heptose(I) kinase RfaP [Aromatoleum aromaticum]	05462	29
ABC transporter permease [Aromatoleum aromaticum]	03661	29
FHA domain-containing protein [Aromatoleum aromaticum]	10550	29
GtrA family protein [Thauera linaloolentis]	09254	29
phosphotransferase [Aromatoleum aromaticum]	08284	29
NAD(P)/FAD-dependent oxidoreductase [Aromatoleum aromaticum]	01257	29
HAD family hydrolase [Aromatoleum aromaticum]	01758	29
hypothetical protein [Thauera linaloolentis]	10355	28
LysR family transcriptional regulator [Azoarcus indigens]	01291	28
2,3-bisphosphoglycerate-independent phosphoglycerate mutase [Thauera linaloolentis]	00030	28
hypothetical protein [Thauera linaloolentis]	05828	28
superoxide dismutase family protein [Thauera linaloolentis]	09431	27
L-lactate permease [Thauera linaloolentis]	09017	27
GNAT family N-acetyltransferase [Aromatoleum aromaticum]	02376	27
lipocalin family protein [Azoarcus indigens]	07836	27
hypothetical protein [Thauera linaloolentis]	03654	27
MULTISPECIES: hypothetical protein [Aromatoleum]	06407	27
glycoside hydrolase family 5 protein [Azoarcus indigens]	03120	27
tetratricopeptide repeat protein [Thauera linaloolentis]	09398	26
EAL domain-containing protein [Thauera linaloolentis]	07594	26
type II toxin-antitoxin system VapC family toxin [Aromatoleum aromaticum]	00525	26
fused MFS/spermidine synthase [Aromatoleum aromaticum]	08615	26
acetyl-CoA hydrolase/transferase family protein [Thauera linaloolentis]	08187	26
hypothetical protein [Thauera linaloolentis]	04480	25
ABC transporter substrate-binding protein [Thauera linaloolentis]	08929	25
DUF4124 domain-containing protein [Aromatoleum aromaticum]	05141	25
DUF423 domain-containing protein [Thauera linaloolentis]	02600	25
transglutaminase [Aromatoleum aromaticum]	05773	25
InaA protein [Thauera linaloolentis]	01773	25
putative addiction module antidote protein [Aromatoleum aromaticum]	04748	25
ChbG/HpnK family deacetylase [Azoarcus indigens]	00208	25
glycosyltransferase family 39 protein [Azoarcus indigens]	01624	25
outer membrane protein assembly factor BamE [Aromatoleum aromaticum]	01225	25
4-hydroxybenzoyl-CoA reductase subunit beta [Aromatoleum aromaticum]	04749	25
phenylacetic acid degradation operon negative regulatory protein PaaX [Aromatoleum aromaticum]	02017	24
VOC family protein [Thauera linaloolentis]	00299	24
hypothetical protein [Aromatoleum aromaticum]	07674	24
dimethyl sulfoxide reductase anchor subunit [Aromatoleum aromaticum]	00651	24
DUF3334 family protein [Thauera linaloolentis]	01770	24
hypothetical protein [Aromatoleum tolulyticum]	01181	24
ABC-type transport auxiliary lipoprotein family protein [Thauera linaloolentis]	05738	24
hypothetical protein [Aromatoleum aromaticum]	08887	23
cysteine-rich CWC family protein [Aromatoleum aromaticum]	00356	23
polysaccharide pyruvyl transferase family protein [Aromatoleum aromaticum]	00851	23
hypothetical protein [Thauera linaloolentis]	05116	23
TolC family protein [Azoarcus indigens]	02176	23
PAS domain-containing protein [Azoarcus indigens]	06696	23
MFS transporter [Aromatoleum aromaticum]	01965	23
TetR/AcrR family transcriptional regulator [Aromatoleum aromaticum]	02642	22
nicotinate phosphoribosyltransferase [Thauera chlorobenzoica]	08159	22
YrbL family protein [Aromatoleum aromaticum]	02681	22
O-antigen ligase family protein [Aromatoleum aromaticum]	01299	22
aminoacyl-histidine dipeptidase [Azoarcus indigens]	08221	22
hypothetical protein [Aromatoleum aromaticum]	03134	22
DNA oxidative demethylase AlkB [Azoarcus indigens]	04885	22
YbdK family carboxylate-amine ligase [Azoarcus indigens]	10437	22
amino acid ABC transporter substrate-binding protein [Thauera linaloolentis]	07443	22
acyloxyacyl hydrolase [Aromatoleum aromaticum]	00678	22
DMT family transporter [Aromatoleum tolulyticum]	07421	22
CynX/NimT family MFS transporter [Aromatoleum aromaticum]	07770	21
type II toxin-antitoxin system PrlF family antitoxin [Aromatoleum aromaticum]	04214	21
hypothetical protein [Aromatoleum aromaticum]	07219	21
polysaccharide pyruvyl transferase family protein [Aromatoleum aromaticum]	04750	21
type II toxin-antitoxin system Phd/YefM family antitoxin [Aromatoleum aromaticum]	08300	21
class I SAM-dependent methyltransferase [Thauera linaloolentis]	00534	21
ParD-like family protein [Thauera linaloolentis]	04516	21
SdiA-regulated domain-containing protein [Azoarcus indigens]	07826	21
hypothetical protein [Thauera linaloolentis]	05567	21
hypothetical protein [Aromatoleum aromaticum]	01088	20
cytochrome c [Aromatoleum aromaticum]	06393	20
MULTISPECIES: hypothetical protein [Aromatoleum]	07569	20
hypothetical protein [Aromatoleum aromaticum]	00914	20
hypothetical protein [Aromatoleum aromaticum]	04823	20
2-oxoacid:acceptor oxidoreductase family protein [Aromatoleum aromaticum]	01778	20
2'-5' RNA ligase family protein [Thauera linaloolentis]	10050	20
phosphatase PAP2 family protein [Azoarcus indigens]	01479	20
hypothetical protein [Thauera linaloolentis]	04390	20
GatB/YqeY domain-containing protein [Thauera linaloolentis]	03876	20
glycogen synthase GlgA [Aromatoleum aromaticum]	09559	20
hypothetical protein [Aromatoleum aromaticum]	08771	20
1,4-alpha-glucan branching protein GlgB [Aromatoleum aromaticum]	01649	20
Dyp-type peroxidase [Azoarcus indigens]	00482	20
methyltransferase domain-containing protein [Azoarcus indigens]	05748	20
glycosyltransferase family 2 protein [Aromatoleum aromaticum]	09396	20
DUF599 domain-containing protein [Aromatoleum aromaticum]	10429	20
type II toxin-antitoxin system prevent-host-death family antitoxin [Aromatoleum aromaticum]	09850	20
FAD-binding oxidoreductase [Aromatoleum aromaticum]	07457	20
class I SAM-dependent methyltransferase [Thauera linaloolentis]	08157	20
biofilm regulation protein phosphatase SiaA [Aromatoleum aromaticum]	04696	20
Txe/YoeB family addiction module toxin [Aromatoleum aromaticum]	10351	19
hypothetical protein [Aromatoleum aromaticum]	09867	19
glycosyltransferase [Azoarcus indigens]	08777	19
mechanosensitive ion channel family protein [Aromatoleum aromaticum]	04919	19
hydrogenase maturation protein HypF [Thauera chlorobenzoica]	08740	19
flagellar brake protein [Thauera linaloolentis]	00168	19
c-type cytochrome [Thauera linaloolentis]	05142	19
DNA cytosine methyltransferase [Aromatoleum aromaticum]	03395	19
TetR/AcrR family transcriptional regulator [Aromatoleum aromaticum]	10223	19
ABC transporter permease [Thauera linaloolentis]	04769	19
LysR family transcriptional regulator [Aromatoleum aromaticum]	06754	19
U32 family peptidase [Aromatoleum aromaticum]	03995	19
DmsE family decaheme c-type cytochrome [Thauera linaloolentis]	05913	19
Flp pilus assembly protein CpaB [Aromatoleum aromaticum]	06720	19
type II and III secretion system protein family protein [Aromatoleum aromaticum]	02645	19
MetQ/NlpA family ABC transporter substrate-binding protein [Thauera linaloolentis]	05708	19
hypothetical protein [Thauera linaloolentis]	00919	19
alpha-2-macroglobulin family protein [Azoarcus indigens]	05373	19
EAL domain-containing response regulator [Aromatoleum aromaticum]	01542	19
PDDEXK nuclease domain-containing protein [Thauera linaloolentis]	07576	19
malate synthase A [Azoarcus indigens]	00186	19
LLM class flavin-dependent oxidoreductase [Thauera linaloolentis]	07502	19
hypothetical protein [Azoarcus indigens]	02055	19
carbon starvation protein A [Azoarcus indigens]	07026	19
rhodanese homology domain-containing protein [Thauera linaloolentis]	04416	19
MtrB/PioB family decaheme-associated outer membrane protein [Thauera linaloolentis]	03547	18
GNAT family N-acetyltransferase [Aromatoleum aromaticum]	03973	18
MFS transporter [Azoarcus indigens]	04541	18
PhnD/SsuA/transferrin family substrate-binding protein [Aromatoleum aromaticum]	04753	18
helix-turn-helix domain-containing protein [Thauera linaloolentis]	00847	18
benzoyl-CoA reductase, bzd-type, subunit Q [Aromatoleum aromaticum]	01582	18
Uma2 family endonuclease [Thauera linaloolentis]	08785	18
6-oxocyclohex-1-ene-1-carbonyl-CoA hydratase [Aromatoleum aromaticum]	02279	18
MULTISPECIES: 4Fe-4S binding protein [Aromatoleum]	01604	18
CoA-binding protein [Aromatoleum aromaticum]	02276	18
nicotinamidase [Thauera chlorobenzoica]	08000	18
hypothetical protein [Aromatoleum tolulyticum]	10121	18
TonB-dependent receptor [Thauera linaloolentis]	07941	18
ABC transporter substrate-binding protein [Aromatoleum tolulyticum]	09097	18
hypothetical protein [Aromatoleum aromaticum]	08761	18
benzoyl-CoA reductase, bzd-type, subunit O [Aromatoleum aromaticum]	10452	18
diguanylate cyclase [Azoarcus indigens]	05799	18
helix-turn-helix transcriptional regulator [Thauera linaloolentis]	07927	18
type II toxin-antitoxin system VapB family antitoxin [Aromatoleum aromaticum]	03830	18
carbohydrate ABC transporter permease [Aromatoleum tolulyticum]	03804	18
hypothetical protein [Aromatoleum aromaticum]	01592	18
benzoyl-CoA reductase, bzd-type, subunit N [Aromatoleum aromaticum]	07658	18
hypothetical protein [Azoarcus indigens]	05069	18
sugar ABC transporter permease [Aromatoleum tolulyticum]	05681	18
type II toxin-antitoxin system CcdA family antitoxin [Aromatoleum aromaticum]	05797	18
creatininase [Aromatoleum tolulyticum]	03350	18
Zn-ribbon domain-containing OB-fold protein [Aromatoleum aromaticum]	00836	18
heavy-metal-associated domain-containing protein [Aromatoleum aromaticum]	02812	18
YtxH domain-containing protein [Aromatoleum aromaticum]	08574	18
TIGR01212 family radical SAM protein [Thauera chlorobenzoica]	00981	18
helix-turn-helix domain-containing protein [Aromatoleum aromaticum]	09495	18
thioredoxin domain-containing protein [Aromatoleum tolulyticum]	05074	18
diguanylate cyclase [Thauera linaloolentis]	00879	18
flagellar hook-length control protein FliK [Thauera linaloolentis]	00042	18
hypothetical protein [Aromatoleum aromaticum]	01581	17
prepilin peptidase [Aromatoleum aromaticum]	00524	17
aromatic ring-hydroxylating dioxygenase subunit alpha [Azoarcus indigens]	08027	17
NAD(P)-dependent oxidoreductase [Azoarcus indigens]	05246	17
nitrite reductase small subunit NirD [Thauera linaloolentis]	03336	17
pilus assembly protein [Aromatoleum aromaticum]	02353	17
histidine kinase [Aromatoleum aromaticum]	04112	17
hypothetical protein [Aromatoleum tolulyticum]	03843	17
PAS domain-containing protein [Aromatoleum aromaticum]	04061	17
ABC transporter permease [Thauera linaloolentis]	01701	17
MULTISPECIES: acyl-CoA thioesterase [Aromatoleum]	09562	17
VOC family protein [Azoarcus indigens]	07577	17
RNA helicase [Aromatoleum aromaticum]	00076	17
disulfide bond formation protein B [Aromatoleum tolulyticum]	05055	17
DUF3592 domain-containing protein [Aromatoleum aromaticum]	09556	17
DEAD/DEAH box helicase [Aromatoleum aromaticum]	06818	17
alpha/beta hydrolase [Azoarcus indigens]	07164	17
tetratricopeptide repeat protein [Aromatoleum tolulyticum]	04137	17
MarR family transcriptional regulator [Aromatoleum aromaticum]	06966	17
hypothetical protein [Aromatoleum aromaticum]	06355	17
ferritin [Aromatoleum aromaticum]	03172	16
dihydrolipoamide acyltransferase [Aromatoleum aromaticum]	05543	16
thioredoxin fold domain-containing protein [Thauera linaloolentis]	03183	16
glycoside hydrolase family 94 protein [Aromatoleum tolulyticum]	05283	16
PilZ domain-containing protein [Azoarcus indigens]	06359	16
hypothetical protein [Aromatoleum tolulyticum]	06883	16
sel1 repeat family protein [Aromatoleum aromaticum]	09896	16
TRAP transporter small permease [Azoarcus indigens]	03493	16
META domain-containing protein [Thauera linaloolentis]	03293	16
cytochrome oxidase small assembly protein [Aromatoleum aromaticum]	08671	16
P-type conjugative transfer protein TrbJ [Aromatoleum aromaticum]	03471	16
DUF5610 domain-containing protein [Thauera linaloolentis]	01895	16
glycogen debranching protein GlgX [Aromatoleum aromaticum]	07368	16
type II toxin-antitoxin system RelB/DinJ family antitoxin [Aromatoleum aromaticum]	01753	16
IS21-like element ISAzo4 family transposase [Aromatoleum aromaticum]	09181	16
5-carboxymethyl-2-hydroxymuconate Delta-isomerase [Thauera linaloolentis]	01064	16
biofilm regulation phosphoprotein SiaC [Aromatoleum aromaticum]	09524	16
biofilm regulation protein kinase SiaB [Aromatoleum aromaticum]	06366	16
exo-alpha-sialidase [Azoarcus indigens]	06445	16
Flp family type IVb pilin [Aromatoleum aromaticum]	06487	16
AAA family ATPase [Thauera linaloolentis]	01215	16
HD-GYP domain-containing protein [Thauera linaloolentis]	04833	16
formate dehydrogenase accessory protein FdhE [Thauera linaloolentis]	00060	16
hypothetical protein [Aromatoleum aromaticum]	05615	16
bacterioferritin [Aromatoleum aromaticum]	03790	16
DUF3141 domain-containing protein [Aromatoleum aromaticum]	07602	16
twitching motility protein PilT [Aromatoleum aromaticum]	04049	16
hypothetical protein [Aromatoleum aromaticum]	04639	15
methylamine utilization protein [Aromatoleum tolulyticum]	01848	15
AlpA family phage regulatory protein [Aromatoleum aromaticum]	01251	15
MULTISPECIES: type II toxin-antitoxin system RelE/ParE family toxin [Aromatoleum]	04550	15
alpha/beta hydrolase [Aromatoleum tolulyticum]	01925	15
DUF2157 domain-containing protein [Thauera linaloolentis]	07441	15
DUF4401 domain-containing protein [Thauera linaloolentis]	08686	15
type II toxin-antitoxin system YhaV family toxin [Aromatoleum aromaticum]	00808	15
MULTISPECIES: molybdopterin-binding protein [Thauera]	02862	15
hypothetical protein [Azoarcus indigens]	07196	15
tryptophanase [Aromatoleum aromaticum]	02731	15
GspH/FimT family protein [Aromatoleum aromaticum]	01549	15
urocanate hydratase [Aromatoleum aromaticum]	02569	15
4a-hydroxytetrahydrobiopterin dehydratase [Aromatoleum aromaticum]	04336	15
type II secretion system protein GspK [Aromatoleum aromaticum]	09758	15
hypothetical protein [Azoarcus indigens]	05833	15
hypothetical protein [Aromatoleum aromaticum]	01106	15
hypothetical protein [Thauera linaloolentis]	09646	15
YXWGXW repeat-containing protein [Thauera linaloolentis]	05028	15
TetR/AcrR family transcriptional regulator [Thauera linaloolentis]	06311	15
MULTISPECIES: ion transporter [Proteobacteria]	00970	15
ATPase [Aromatoleum aromaticum]	08683	15
hypothetical protein [Aromatoleum aromaticum]	05453	15
hypothetical protein [Thauera linaloolentis]	02951	15
ABC transporter substrate-binding protein [Azoarcus indigens]	06925	15
type II secretion system protein GspM [Aromatoleum aromaticum]	07265	15
Na+/H+ antiporter subunit E [Thauera chlorobenzoica]	00371	15
NF038104 family lipoprotein [Aromatoleum aromaticum]	04198	15
AsmA family protein [Aromatoleum aromaticum]	07117	15
pyridoxamine 5'-phosphate oxidase family protein [Aromatoleum aromaticum]	02280	15
NADH-quinone oxidoreductase subunit B family protein [Aromatoleum aromaticum]	07613	15
ABC transporter substrate-binding protein [Aromatoleum tolulyticum]	01341	15
MULTISPECIES: formate hydrogenlyase [Aromatoleum]	09633	15
DUF2141 domain-containing protein [Thauera linaloolentis]	02850	15
PilN domain-containing protein [Aromatoleum aromaticum]	08459	15
glycosyltransferase family 39 protein [Azoarcus indigens]	07591	15
type II toxin-antitoxin system MqsA family antitoxin [Thauera linaloolentis]	02849	15
sulfatase-like hydrolase/transferase [Aromatoleum aromaticum]	05340	15
prepilin-type N-terminal cleavage/methylation domain-containing protein [Aromatoleum aromaticum]	01668	15
glycoside hydrolase family protein [Aromatoleum aromaticum]	10113	15
hypothetical protein [Thauera linaloolentis]	04741	15
MULTISPECIES: DeoR/GlpR family DNA-binding transcription regulator [Azoarcus]	07660	15
TMAO reductase system periplasmic protein TorT [Aromatoleum tolulyticum]	01715	15
PepSY-associated TM helix domain-containing protein [Aromatoleum aromaticum]	05025	15
bifunctional 4-hydroxy-2-oxoglutarate aldolase/2-dehydro-3-deoxy-phosphogluconate aldolase [Aromatoleum tolulyticum]	05858	14
type II toxin-antitoxin system YafQ family toxin [Aromatoleum tolulyticum]	01132	14
cytochrome b/b6 domain-containing protein [Thauera chlorobenzoica]	06649	14
acyl-CoA/acyl-ACP dehydrogenase [Thauera linaloolentis]	06380	14
ROK family transcriptional regulator [Aromatoleum tolulyticum]	10034	14
type II toxin-antitoxin system VapB family antitoxin [Thauera chlorobenzoica]	05363	14
alpha-glucan family phosphorylase [Aromatoleum aromaticum]	05874	14
antibiotic biosynthesis monooxygenase [Thauera linaloolentis]	02556	14
glucose-6-phosphate dehydrogenase [Aromatoleum tolulyticum]	03998	14
glycine zipper family protein [Aromatoleum tolulyticum]	05647	14
LLM class flavin-dependent oxidoreductase [Thauera linaloolentis]	08688	14
pyridoxamine 5'-phosphate oxidase [Thauera linaloolentis]	01946	14
sulfatase-like hydrolase/transferase [Thauera linaloolentis]	02580	14
MULTISPECIES: YbdD/YjiX family protein [Zoogloeaceae]	06312	14
alpha/beta hydrolase [Thauera linaloolentis]	05497	14
DUF120 domain-containing protein [Aromatoleum aromaticum]	08634	14
phenylphosphate carboxylase subunit gamma [Aromatoleum aromaticum]	07719	14
phenylphosphate synthase subunit beta [Aromatoleum aromaticum]	04110	14
PEP-utilizing enzyme [Aromatoleum aromaticum]	01568	14
tellurite resistance TerB family protein [Thauera linaloolentis]	06862	14
HD domain-containing protein [Aromatoleum tolulyticum]	05212	14
TMAO reductase system sensor histidine kinase/response regulator TorS [Aromatoleum tolulyticum]	04106	14
type II toxin-antitoxin system RelE/ParE family toxin [Aromatoleum aromaticum]	02540	14
hypothetical protein [Aromatoleum aromaticum]	09145	14
helix-hairpin-helix domain-containing protein [Aromatoleum aromaticum]	06938	14
SoxR reducing system RseC family protein [Azoarcus indigens]	01678	14
hypothetical protein [Aromatoleum aromaticum]	02881	14
DUF3096 domain-containing protein [Aromatoleum aromaticum]	01677	14
hypothetical protein [Aromatoleum aromaticum]	09757	14
transcriptional regulator HexR [Aromatoleum tolulyticum]	04136	14
TonB-dependent receptor [Azoarcus indigens]	07512	14
nickel-responsive transcriptional regulator NikR [Azoarcus indigens]	08197	14
DUF4148 domain-containing protein [Thauera linaloolentis]	00118	14
DUF2889 domain-containing protein [Aromatoleum tolulyticum]	09564	14
hypothetical protein [Aromatoleum tolulyticum]	02810	14
conjugal transfer protein TrbF [Aromatoleum aromaticum]	03786	14
conjugal transfer system pilin TrbC [Aromatoleum aromaticum]	09664	14
glutamate-cysteine ligase family protein [Aromatoleum aromaticum]	04120	13
DUF6351 family protein [Aromatoleum aromaticum]	05430	13
TIGR02281 family clan AA aspartic protease [Thauera linaloolentis]	04011	13
acyl-CoA dehydrogenase family protein [Azoarcus communis]	02712	13
hypothetical protein [Aromatoleum aromaticum]	06230	13
RimK family alpha-L-glutamate ligase [Aromatoleum aromaticum]	03768	13
EF-hand domain-containing protein [Aromatoleum aromaticum]	00928	13
response regulator [Thauera linaloolentis]	07234	13
SRPBCC family protein [Aromatoleum aromaticum]	08410	13
hemerythrin domain-containing protein [Aromatoleum aromaticum]	05404	13
3'-5' exonuclease [Thauera linaloolentis]	05561	13
DEAD/DEAH box helicase [Aromatoleum aromaticum]	05525	13
hypothetical protein [Azoarcus indigens]	03375	13
sterol desaturase family protein [Thauera linaloolentis]	04861	13
hypothetical protein [Aromatoleum aromaticum]	03481	13
TrbI/VirB10 family protein [Aromatoleum aromaticum]	10404	13
PIN domain nuclease [Thauera chlorobenzoica]	03012	13
class I SAM-dependent methyltransferase [Thauera phenylacetica]	06429	13
dihydrofolate reductase family protein [Azoarcus indigens]	02527	13
S49 family peptidase [Aromatoleum aromaticum]	07233	13
hypothetical protein [Azoarcus indigens]	01605	13
hypothetical protein [Aromatoleum aromaticum]	02613	13
DNA recombination protein RmuC [Aromatoleum tolulyticum]	04260	13
HAD-IA family hydrolase [Aromatoleum aromaticum]	00451	13
hypothetical protein [Aromatoleum aromaticum]	09970	13
PepSY-associated TM helix domain-containing protein [Thauera linaloolentis]	02181	13
GntP family permease [Aromatoleum tolulyticum]	02501	13
DUF2271 domain-containing protein [Thauera linaloolentis]	03717	13
hypothetical protein [Aromatoleum aromaticum]	09605	13
FecR domain-containing protein [Aromatoleum aromaticum]	06738	13
nucleotidyltransferase domain-containing protein [Aromatoleum aromaticum]	03361	13
pilus assembly protein [Aromatoleum tolulyticum]	06334	13
PAS domain-containing sensor histidine kinase [Aromatoleum aromaticum]	04632	13
nucleotidyltransferase domain-containing protein [Aromatoleum aromaticum]	07801	13
glycyl radical protein [Aromatoleum aromaticum]	03308	13
citrate transporter [Aromatoleum tolulyticum]	03390	13
hypothetical protein [Aromatoleum aromaticum]	00786	13
DUF4125 family protein [Aromatoleum aromaticum]	03996	13
DUF4037 domain-containing protein [Aromatoleum aromaticum]	04649	13
MULTISPECIES: cytochrome-c oxidase [Aromatoleum]	08166	13
PHP domain-containing protein [Aromatoleum aromaticum]	01445	13
hypothetical protein [Aromatoleum aromaticum]	00631	13
hypothetical protein [Aromatoleum tolulyticum]	00549	13
CDGSH iron-sulfur domain-containing protein [Aromatoleum tolulyticum]	06467	13
hypothetical protein [Aromatoleum aromaticum]	07934	13
hypothetical protein [Aromatoleum aromaticum]	04496	13
ribbon-helix-helix domain-containing protein [Aromatoleum aromaticum]	03851	13
hypothetical protein [Aromatoleum aromaticum]	02008	13
GDYXXLXY domain-containing protein [Thauera linaloolentis]	04680	12
nucleotide 5'-monophosphate nucleosidase PpnN [Aromatoleum tolulyticum]	05639	12
polysulfide reductase NrfD [Aromatoleum aromaticum]	07114	12
hemolysin III family protein [Aromatoleum tolulyticum]	02815	12
hypothetical protein [Azoarcus communis]	04623	12
DUF4198 domain-containing protein [Thauera linaloolentis]	07829	12
nuclear transport factor 2 family protein [Thauera linaloolentis]	01006	12
conjugative transfer signal peptidase TraF [Aromatoleum aromaticum]	09660	12
integrase, partial gene, partial [Aromatoleum aromaticum]	10535	12
MULTISPECIES: hypothetical protein [Rhodocyclales]	05584	12
hypothetical protein [Thauera linaloolentis]	04684	12
hypothetical protein [Aromatoleum aromaticum]	06859	12
formylglycine-generating enzyme family protein [Aromatoleum aromaticum]	01508	12
hypothetical protein [Thauera linaloolentis]	02605	12
HD domain-containing protein [Aromatoleum tolulyticum]	02756	12
ATP-binding protein [Azoarcus indigens]	02099	12
BREX system P-loop protein BrxC [Aromatoleum aromaticum]	00611	12
hypothetical protein [Aromatoleum tolulyticum]	01820	12
hypothetical protein [Aromatoleum tolulyticum]	04870	12
DUF4157 domain-containing protein [Azoarcus communis]	03770	12
hypothetical protein [Aromatoleum toluclasticum]	03918	12
hypothetical protein [Aromatoleum aromaticum]	07553	12
protease Lon-related BREX system protein BrxL [Aromatoleum aromaticum]	00519	12
3-hydroxyacyl-CoA dehydrogenase/enoyl-CoA hydratase family protein [Aromatoleum aromaticum]	04167	12
cobalamin B12-binding domain-containing protein [Aromatoleum aromaticum]	03974	12
5-amino-6-(D-ribitylamino)uracil--L-tyrosine 4-hydroxyphenyl transferase CofH [Aromatoleum aromaticum]	04751	12
molybdopterin-binding/glycosyltransferase family 2 protein [Aromatoleum aromaticum]	01570	12
CopG family transcriptional regulator [Aromatoleum aromaticum]	09756	12
LLM class flavin-dependent oxidoreductase [Aromatoleum tolulyticum]	07035	12
metal/formaldehyde-sensitive transcriptional repressor [Thauera linaloolentis]	10315	12
response regulator [Aromatoleum tolulyticum]	04321	12
archease [Aromatoleum tolulyticum]	05902	12
type II toxin-antitoxin system Phd/YefM family antitoxin [Aromatoleum aromaticum]	09005	12
fumarate reductase subunit FrdD [Aromatoleum tolulyticum]	07290	12
TolC family protein [Thauera linaloolentis]	07129	12
fumarate reductase subunit C [Aromatoleum tolulyticum]	07025	12
GTPase domain-containing protein [Aromatoleum tolulyticum]	01134	12
hypothetical protein [Thauera linaloolentis]	06873	12
EAL domain-containing protein [Aromatoleum aromaticum]	04000	12
Crp/Fnr family transcriptional regulator [Aromatoleum aromaticum]	10082	12
TonB-dependent receptor [Thauera linaloolentis]	02140	12
2-phospho-L-lactate transferase [Aromatoleum aromaticum]	00237	12
flavin reductase family protein [Aromatoleum toluclasticum]	04169	12
2-phospho-L-lactate guanylyltransferase [Aromatoleum aromaticum]	06264	12
hypothetical protein [Aromatoleum aromaticum]	01593	12
coenzyme F420-0:L-glutamate ligase [Aromatoleum aromaticum]	08450	12
serine acetyltransferase [Azoarcus indigens]	00408	12
SRPBCC family protein [Azoarcus indigens]	10612	12
cell envelope integrity protein CreD [Azoarcus indigens]	04243	12
MULTISPECIES: IS5 family transposase [Aromatoleum]	05236	12
two-component system response regulator [Azoarcus indigens]	07236	12
peptidoglycan-binding protein [Azoarcus indigens]	05826	12
AbrB/MazE/SpoVT family DNA-binding domain-containing protein [Thauera chlorobenzoica]	10468	12
MULTISPECIES: type II toxin-antitoxin system Phd/YefM family antitoxin [Aromatoleum]	06845	12
BrnA antitoxin family protein [Thauera chlorobenzoica]	10336	12
PIN domain-containing protein [Thauera linaloolentis]	03379	12
DNA-binding protein [Aromatoleum aromaticum]	03981	12
carbohydrate porin [Aromatoleum tolulyticum]	06168	12
hypothetical protein [Aromatoleum aromaticum]	06282	12
MFS transporter [Aromatoleum tolulyticum]	00484	12
FapA family protein [Propionivibrio dicarboxylicus]	01573	12
hypothetical protein [Aromatoleum tolulyticum]	09161	12
hypothetical protein [Aromatoleum aromaticum]	04463	12
modified peptide precursor CbpA [Thauera chlorobenzoica]	07753	12
hypothetical protein [Aromatoleum tolulyticum]	02327	12
aldose 1-epimerase [Aromatoleum tolulyticum]	00203	12
nitrogen fixation protein NifZ [Aromatoleum tolulyticum]	07957	12
GDP-mannose--glycolipid 4-beta-D-mannosyltransferase [Azoarcus indigens]	05912	12
type II toxin-antitoxin system ParD family antitoxin [Thauera linaloolentis]	03789	12
zinc ribbon domain-containing protein [Aromatoleum tolulyticum]	05336	12
ketoacid CoA transferase [Aromatoleum toluclasticum]	08275	11
hypothetical protein [Aromatoleum tolulyticum]	10273	11
energy-coupling factor transporter transmembrane protein EcfT [Thauera linaloolentis]	07731	11
hypothetical protein [Aromatoleum tolulyticum]	04094	11
nuclear transport factor 2 family protein [Aromatoleum toluclasticum]	08116	11
hypothetical protein [Aromatoleum tolulyticum]	10584	11
hypothetical protein [Aromatoleum tolulyticum]	01501	11
hypothetical protein [Aromatoleum toluclasticum]	06630	11
OB-fold domain-containing protein [Aromatoleum toluclasticum]	01630	11
5-methyltetrahydropteroyltriglutamate--homocysteine S-methyltransferase [Thauera linaloolentis]	05526	11
diguanylate cyclase [Aromatoleum tolulyticum]	05674	11
type I 3-dehydroquinate dehydratase [Aromatoleum aromaticum]	03275	11
type I-E CRISPR-associated endonuclease Cas1e [Thauera chlorobenzoica]	09439	11
type I-E CRISPR-associated protein Cas5/CasD [Thauera chlorobenzoica]	06365	11
glycoside hydrolase family 19 protein [Aromatoleum aromaticum]	00731	11
type I-E CRISPR-associated protein Cas7/Cse4/CasC [Thauera chlorobenzoica]	07064	11
methyltransferase domain-containing protein [Propionivibrio dicarboxylicus]	01847	11
hypothetical protein [Thauera chlorobenzoica]	02243	11
zinc ribbon domain-containing protein [Aromatoleum aromaticum]	10075	11
hypothetical protein [Aromatoleum tolulyticum]	01193	11
hypothetical protein [Aromatoleum aromaticum]	06268	11
hemagglutinin repeat-containing protein [Thauera linaloolentis]	04027	11
response regulator [Thauera linaloolentis]	00999	11
DUF3016 domain-containing protein [Thauera linaloolentis]	02952	11
pyridoxamine 5'-phosphate oxidase family protein [Aromatoleum aromaticum]	03785	11
glycerate kinase [Thauera linaloolentis]	10108	11
type II toxin-antitoxin system RelE/ParE family toxin [Aromatoleum aromaticum]	05067	11
putative hydro-lyase [Azoarcus indigens]	07225	11
iron-containing redox enzyme family protein [Azoarcus indigens]	03903	11
hemerythrin domain-containing protein [Aromatoleum aromaticum]	02400	11
CRISPR-associated helicase/endonuclease Cas3 [Thauera chlorobenzoica]	02915	11
ABC transporter substrate-binding protein [Aromatoleum tolulyticum]	05652	11
M67 family metallopeptidase [Aromatoleum tolulyticum]	04090	11
L-seryl-tRNA(Sec) selenium transferase [Thauera linaloolentis]	07622	11
hypothetical protein [Aromatoleum tolulyticum]	04009	11
PepSY domain-containing protein [Azoarcus indigens]	00146	11
hypothetical protein [Thauera linaloolentis]	03810	11
transcriptional regulator [Aromatoleum aromaticum]	03902	11
hypothetical protein [Aromatoleum aromaticum]	03678	11
DUF72 domain-containing protein [Thauera linaloolentis]	00978	11
DUF927 domain-containing protein [Aromatoleum aromaticum]	09521	11
hypothetical protein [Azoarcus indigens]	04014	11
MCP four helix bundle domain-containing protein [Aromatoleum tolulyticum]	09023	11
MULTISPECIES: IS30-like element ISPsp7 family transposase [Proteobacteria]	08278	11
OB-fold domain-containing protein [Aromatoleum toluclasticum]	05702	11
hypothetical protein [Aromatoleum tolulyticum]	02197	11
mechanosensitive ion channel [Aromatoleum aromaticum]	00302	11
GDSL-type esterase/lipase family protein [Azoarcus indigens]	08276	11
tyrosine-type recombinase/integrase [Aromatoleum aromaticum]	01996	11
alpha/beta hydrolase-fold protein [Thauera linaloolentis]	00154	11
H-NS histone family protein [Aromatoleum aromaticum]	01935	11
MULTISPECIES: periplasmic nitrate reductase, NapE protein [Azoarcus]	08079	11
hypothetical protein [Aromatoleum tolulyticum]	06921	11
Zn-dependent hydrolase [Propionivibrio dicarboxylicus]	03380	11
helix-turn-helix transcriptional regulator [Thauera linaloolentis]	03236	11
polysaccharide biosynthesis/export family protein [Thauera linaloolentis]	04633	11
hypothetical protein [Thauera linaloolentis]	05470	11
DUF2274 domain-containing protein [Thauera linaloolentis]	01355	11
O-antigen ligase family protein [Zoogloea dura]	10405	11
antibiotic biosynthesis monooxygenase [Thauera linaloolentis]	06400	11
exopolysaccharide biosynthesis protein [Thauera chlorobenzoica]	01050	11
type II toxin-antitoxin system RelE/ParE family toxin [Thauera phenylacetica]	06350	11
type IV pilin protein [Aromatoleum tolulyticum]	08690	11
2-phosphosulfolactate phosphatase [Aromatoleum tolulyticum]	06133	11
high-potential iron-sulfur protein [Aromatoleum tolulyticum]	07354	11
DUF5938 domain-containing protein [Aromatoleum toluclasticum]	10013	11
alanine--glyoxylate aminotransferase family protein [Azoarcus indigens]	09933	11
type II restriction endonuclease [Aromatoleum tolulyticum]	04653	11
SemiSWEET transporter [Aromatoleum tolulyticum]	03073	11
hypothetical protein [Thauera linaloolentis]	05529	11
nuclear transport factor 2 family protein [Azoarcus indigens]	10585	11
type II toxin-antitoxin system RelE/ParE family toxin [Thauera chlorobenzoica]	03534	11
TetR family transcriptional regulator [Azoarcus indigens]	05007	11
MFS transporter [Azoarcus indigens]	09929	11
Hpt domain-containing protein [Thauera linaloolentis]	02479	11
hypothetical protein [Aromatoleum aromaticum]	01854	10
hypothetical protein [Thauera linaloolentis]	00065	10
ribbon-helix-helix protein, CopG family [Thauera linaloolentis]	09912	10
hypothetical protein [Thauera linaloolentis]	10153	10
energy transducer TonB [Thauera linaloolentis]	05895	10
hypothetical protein [Aromatoleum aromaticum]	06272	10
type II toxin-antitoxin system RelE/ParE family toxin [Aromatoleum aromaticum]	00504	10
hypothetical protein [Aromatoleum aromaticum]	10080	10
DUF6285 domain-containing protein [Thauera linaloolentis]	08347	10
hypothetical protein [Thauera linaloolentis]	06390	10
hypothetical protein [Thauera linaloolentis]	04201	10
hypothetical protein [Aromatoleum aromaticum]	06863	10
hypothetical protein [Thauera linaloolentis]	03477	10
hypothetical protein [Thauera linaloolentis]	04146	10
mechanosensitive channel MscK [Thauera linaloolentis]	08431	10
hypothetical protein [Aromatoleum aromaticum]	05538	10
VirB3 family type IV secretion system protein [Thauera linaloolentis]	01696	10
lipocalin-like domain-containing protein [Azoarcus sp. Aa7]	00979	10
response regulator [Thauera chlorobenzoica]	08883	10
MULTISPECIES: TolC family protein [Rhodocyclales]	07922	10
endonuclease/exonuclease/phosphatase family protein [Aromatoleum tolulyticum]	02369	10
MliC family protein [Aromatoleum tolulyticum]	06134	10
NUDIX domain-containing protein [Aromatoleum tolulyticum]	04528	10
DnaJ domain-containing protein [Aromatoleum aromaticum]	02729	10
adenosine-specific kinase [Aromatoleum tolulyticum]	06988	10
CYTH domain-containing protein [Thauera phenylacetica]	04581	10
cytochrome c biogenesis protein ResB [Thauera phenylacetica]	03545	10
autotransporter domain-containing protein [Aromatoleum tolulyticum]	08897	10
DNA ligase D [Aromatoleum aromaticum]	03815	10
glycine zipper 2TM domain-containing protein [Aromatoleum tolulyticum]	09826	10
carbonic anhydrase family protein [Aromatoleum tolulyticum]	05361	10
hypothetical protein [Aromatoleum tolulyticum]	07241	10
plasmid pRiA4b ORF-3 family protein [Aromatoleum tolulyticum]	01192	10
2-oxoacid:acceptor oxidoreductase subunit alpha [Aromatoleum aromaticum]	07174	10
CbtA family protein [Aromatoleum tolulyticum]	06261	10
CbtB-domain containing protein [Aromatoleum tolulyticum]	09760	10
hypothetical protein [Thauera chlorobenzoica]	04174	10
ChaB family protein [Aromatoleum aromaticum]	09387	10
hypothetical protein [Zoogloea dura]	02145	10
four-helix bundle copper-binding protein [Aromatoleum aromaticum]	08415	10
AlpA family phage regulatory protein [Zoogloea dura]	00310	10
hypothetical protein [Aromatoleum tolulyticum]	04494	10
type II toxin-antitoxin system Phd/YefM family antitoxin [Aromatoleum aromaticum]	00254	10
FAD-dependent oxidoreductase [Thauera phenylacetica]	07459	10
DUF2818 family protein [Thauera phenylacetica]	04529	10
arginine N-succinyltransferase [Aromatoleum tolulyticum]	01535	10
DUF433 domain-containing protein [Aromatoleum aromaticum]	02001	10
pilus assembly protein TadG-related protein [Aromatoleum aromaticum]	05334	10
hypothetical protein [Aromatoleum tolulyticum]	04047	10
pilus assembly protein [Aromatoleum aromaticum]	05877	10
hypothetical protein [Aromatoleum tolulyticum]	02723	10
hypothetical protein [Aromatoleum tolulyticum]	06659	10
DNA-binding protein [Aromatoleum tolulyticum]	03385	10
hypothetical protein [Aromatoleum tolulyticum]	00130	10
phasin family protein [Aromatoleum aromaticum]	08666	10
DcaP family trimeric outer membrane transporter [Propionivibrio dicarboxylicus]	08338	10
hypothetical protein [Aromatoleum tolulyticum]	08890	10
hypothetical protein [Aromatoleum tolulyticum]	05963	10
hypothetical protein [Aromatoleum tolulyticum]	06992	10
benzylsuccinate synthase gamma subunit family protein [Aromatoleum aromaticum]	08150	10
sugar phosphate isomerase/epimerase [Aromatoleum tolulyticum]	09011	10
hypothetical protein [Aromatoleum tolulyticum]	00289	10
hypothetical protein [Aromatoleum tolulyticum]	07071	10
hypothetical protein [Aromatoleum tolulyticum]	07319	10
benzylsuccinate synthase subunit beta [Aromatoleum aromaticum]	01780	10
hypothetical protein [Aromatoleum aromaticum]	06624	10
ribbon-helix-helix protein, CopG family [Thauera chlorobenzoica]	03625	10
lmo0937 family membrane protein [Aromatoleum tolulyticum]	01734	10
DUF262 domain-containing HNH endonuclease family protein [Aromatoleum aromaticum]	07481	10
hypothetical protein [Azoarcus indigens]	09568	10
type II toxin-antitoxin system Phd/YefM family antitoxin [Azoarcus indigens]	01420	10
hypothetical protein [Azoarcus indigens]	01652	10
Ku protein [Azoarcus indigens]	10300	10
hsp70 family protein [Aromatoleum aromaticum]	01681	10
DUF3175 domain-containing protein [Azoarcus indigens]	06142	10
DUF3325 domain-containing protein [Azoarcus indigens]	09919	10
DUF2760 domain-containing protein [Aromatoleum aromaticum]	04197	10
hypothetical protein [Azoarcus indigens]	00680	10
ATP-binding protein [Aromatoleum aromaticum]	05031	10
type VI secretion system-associated FHA domain protein TagH [Azoarcus communis]	06552	10
hypothetical protein [Aromatoleum aromaticum]	05300	10
hypothetical protein [Azoarcus communis]	09639	10
hypothetical protein [Azoarcus communis]	10021	10
hypothetical protein [Aromatoleum aromaticum]	07535	10
hypothetical protein [Thauera linaloolentis]	02244	10
hypothetical protein [Aromatoleum aromaticum]	10436	10
P-type conjugative transfer protein TrbL [Thauera linaloolentis]	06397	10
M20/M25/M40 family metallo-hydrolase [Zoogloea dura]	02214	10
hypothetical protein [Azoarcus indigens]	06501	10
DUF3427 domain-containing protein [Azoarcus communis]	04758	10
PIN domain-containing protein [Thauera chlorobenzoica]	02914	10
amidohydrolase family protein [Thauera chlorobenzoica]	00661	10
hypothetical protein [Aromatoleum tolulyticum]	06978	10
GrpB family protein [Thauera chlorobenzoica]	01235	10
hypothetical protein [Aromatoleum aromaticum]	06463	10
Hpt domain-containing protein [Uliginosibacterium aquaticum]	03639	10
AI-2E family transporter [Aromatoleum tolulyticum]	07042	10
quinol oxidase [Thauera chlorobenzoica]	07681	10
site-specific DNA-methyltransferase [Aromatoleum aromaticum]	10167	10
hypothetical protein [Aromatoleum tolulyticum]	02545	10
Atrophin-1 multi-domain protein [Azoarcus indigens]	05375	10
YgiT-type zinc finger protein [Aromatoleum aromaticum]	00416	10
hypothetical protein [Azoarcus indigens]	06815	10
glycosyltransferase family 2 protein [Azoarcus indigens]	05457	10
hypothetical protein [Aromatoleum tolulyticum]	06288	10
protease HtpX [Azoarcus indigens]	09663	10
zonular occludens toxin [Azoarcus indigens]	08912	10
class I SAM-dependent DNA methyltransferase [Aromatoleum aromaticum]	09759	10
hypothetical protein [Aromatoleum tolulyticum]	01761	10
cysteine dioxygenase type I [Thauera linaloolentis]	02338	9
hypothetical protein [Aromatoleum tolulyticum]	07126	9
NADPH-dependent FMN reductase [Thauera linaloolentis]	04286	9
relaxase/mobilization nuclease and DUF3363 domain-containing protein [Thauera linaloolentis]	00843	9
hypothetical protein [Thauera linaloolentis]	07343	9
3-aminobutyryl-CoA ammonia lyase [Aromatoleum tolulyticum]	08721	9
PilW family protein [Aromatoleum tolulyticum]	07504	9
WbqC family protein [Azoarcus communis]	07379	9
nucleotidyltransferase [Thauera linaloolentis]	10314	9
flippase-like domain-containing protein, partial [Azoarcus communis]	06443	9
hypothetical protein [Aromatoleum toluclasticum]	01655	9
azurin [Thauera linaloolentis]	07483	9
ATP-binding cassette domain-containing protein, partial [Aromatoleum toluclasticum]	05809	9
PEP-CTERM sorting domain-containing protein [Azoarcus communis]	02707	9
alpha/beta hydrolase [Azoarcus communis]	01886	9
DUF475 domain-containing protein [Thauera linaloolentis]	06687	9
MULTISPECIES: D-xylulose 5-phosphate/D-fructose 6-phosphate phosphoketolase [Proteobacteria]	05670	9
MULTISPECIES: helix-turn-helix domain-containing protein [Rhodocyclales]	01423	9
6-carboxytetrahydropterin synthase [Azoarcus communis]	00474	9
glyoxalase [Azoarcus communis]	00291	9
Flp pilus assembly protein CpaB [Thauera phenylacetica]	06274	9
helix-turn-helix transcriptional regulator [Thauera phenylacetica]	00967	9
acetyltransferase [Thauera phenylacetica]	03468	9
SDR family oxidoreductase [Thauera phenylacetica]	00122	9
2-dehydro-3-deoxygalactonokinase [Propionivibrio dicarboxylicus]	08776	9
MFS transporter [Propionivibrio dicarboxylicus]	04361	9
acetyltransferase [Zoogloea dura]	10347	9
SRPBCC family protein [Aromatoleum tolulyticum]	02634	9
hypothetical protein [Aromatoleum tolulyticum]	04536	9
FapA family protein [Aromatoleum tolulyticum]	09642	9
hypothetical protein [Aromatoleum tolulyticum]	07560	9
ABC transporter substrate-binding protein [Thauera linaloolentis]	05070	9
gamma-glutamylcyclotransferase [Aromatoleum tolulyticum]	03567	9
hypothetical protein [Thauera linaloolentis]	06871	9
hypothetical protein [Aromatoleum tolulyticum]	00418	9
class I SAM-dependent methyltransferase [Aromatoleum tolulyticum]	05934	9
ATP-dependent helicase [Thauera linaloolentis]	04553	9
TonB-dependent receptor [Thauera linaloolentis]	00849	9
type II toxin-antitoxin system VapC family toxin [Thauera linaloolentis]	02646	9
glutaredoxin family protein [Thauera chlorobenzoica]	04631	9
type II toxin-antitoxin system PemK/MazF family toxin [Thauera chlorobenzoica]	04306	9
hypothetical protein [Thauera chlorobenzoica]	03140	9
phosphoethanolamine--lipid A transferase [Thauera chlorobenzoica]	08205	9
AIPR family protein [Thauera chlorobenzoica]	05713	9
chemotaxis protein CheW [Azoarcus indigens]	08339	9
gluconate 2-dehydrogenase subunit 3 family protein [Azoarcus indigens]	03381	9
phospholipase D family protein [Aromatoleum toluclasticum]	04148	9
dialkylrecorsinol condensing enzyme [Azoarcus communis]	01227	9
DUF4198 domain-containing protein [Azoarcus indigens]	03535	9
3,4-dihydroxyphenylacetate 2,3-dioxygenase [Azoarcus indigens]	07744	9
MBL fold metallo-hydrolase [Azoarcus indigens]	01164	9
putative zinc-binding metallopeptidase [Azoarcus indigens]	00055	9
NAD(P)/FAD-dependent oxidoreductase [Azoarcus indigens]	08630	9
tetratricopeptide repeat protein [Aromatoleum diolicum]	05741	9
hypothetical protein [Thauera linaloolentis]	09057	9
hypothetical protein [Thauera linaloolentis]	00053	9
sulfatase-like hydrolase/transferase [Thauera linaloolentis]	05459	9
histidine phosphatase family protein [Aromatoleum tolulyticum]	05938	9
MULTISPECIES: hypothetical protein [Aromatoleum]	00982	9
MULTISPECIES: DUF2840 domain-containing protein [Proteobacteria]	01603	9
sulfatase-like hydrolase/transferase [Aromatoleum tolulyticum]	07402	9
MULTISPECIES: hypothetical protein [Proteobacteria]	06692	9
DUF2285 domain-containing protein [Thauera linaloolentis]	00117	9
DUF736 domain-containing protein [Thauera linaloolentis]	01419	9
hypothetical protein [Aromatoleum tolulyticum]	06790	9
monooxygenase [Thauera linaloolentis]	07506	9
hypothetical protein [Aromatoleum tolulyticum]	02733	9
cupredoxin domain-containing protein [Aromatoleum tolulyticum]	04091	9
ethylbenzene dehydrogenase-related protein [Aromatoleum tolulyticum]	00641	9
c-type cytochrome [Thauera linaloolentis]	02939	9
twin-arginine translocation signal domain-containing protein [Aromatoleum tolulyticum]	09688	9
hypothetical protein [Aromatoleum tolulyticum]	04641	9
hypothetical protein [Aromatoleum tolulyticum]	06669	9
hypothetical protein [Thauera linaloolentis]	05957	9
KamA family radical SAM protein [Aromatoleum tolulyticum]	07148	9
zinc-binding dehydrogenase [Aromatoleum tolulyticum]	07583	9
helix-turn-helix domain-containing protein [Thauera linaloolentis]	08500	9
hypothetical protein [Aromatoleum tolulyticum]	09306	9
MULTISPECIES: DUF2958 domain-containing protein [Proteobacteria]	03628	9
lysine 5,6-aminomutase subunit alpha [Aromatoleum tolulyticum]	03169	9
cobalamin-dependent protein [Aromatoleum tolulyticum]	06586	9
thioesterase family protein [Aromatoleum tolulyticum]	01416	9
hypothetical protein [Aromatoleum tolulyticum]	10311	9
DUF3427 domain-containing protein [Aromatoleum tolulyticum]	06301	9
hypothetical protein [Aromatoleum toluclasticum]	02727	9
ABC transporter permease [Azoarcus communis]	01740	9
DUF1640 domain-containing protein [Aromatoleum aromaticum]	04873	9
hypothetical protein [Aromatoleum aromaticum]	03742	9
DUF421 domain-containing protein [Aromatoleum aromaticum]	05544	9
type II toxin-antitoxin system RelE/ParE family toxin [Aromatoleum aromaticum]	03152	9
TIGR02677 family protein [Aromatoleum aromaticum]	05399	9
hypothetical protein [Aromatoleum aromaticum]	10484	9
TIGR02678 family protein [Aromatoleum aromaticum]	07837	9
TIGR02679 family protein [Aromatoleum aromaticum]	03102	9
hypothetical protein [Aromatoleum aromaticum]	02134	9
hypothetical protein [Aromatoleum aromaticum]	03384	9
hypothetical protein [Aromatoleum aromaticum]	00948	9
hypothetical protein [Aromatoleum aromaticum]	07399	9
hypothetical protein [Aromatoleum aromaticum]	04199	9
phage holin family protein [Aromatoleum aromaticum]	09211	9
PEP-CTERM sorting domain-containing protein [Aromatoleum aromaticum]	05213	9
apolipoprotein A/E/C3 [Aromatoleum aromaticum]	08687	9
acyltransferase family protein [Aromatoleum aromaticum]	07287	9
hypothetical protein [Aromatoleum aromaticum]	08712	9
AbrB/MazE/SpoVT family DNA-binding domain-containing protein [Aromatoleum aromaticum]	06848	9
hypothetical protein [Aromatoleum aromaticum]	08602	9
hypothetical protein [Aromatoleum aromaticum]	03280	9
toprim domain-containing protein [Aromatoleum aromaticum]	01787	9
zeta toxin family protein [Aromatoleum aromaticum]	03978	9
IS110-like element ISAzo22 family transposase [Aromatoleum aromaticum]	05051	9
TIGR02680 family protein [Aromatoleum aromaticum]	02519	9
iron-sulfur cluster assembly scaffold protein [Aromatoleum aromaticum]	01757	9
type II toxin-antitoxin system VapB family antitoxin [Aromatoleum aromaticum]	10181	9
serine hydrolase [Thauera linaloolentis]	06385	8
EthD domain-containing protein [Aromatoleum toluclasticum]	03787	8
ribonucleoside triphosphate reductase [Thauera linaloolentis]	00444	8
cytochrome D1 [Aromatoleum tolulyticum]	10276	8
hypothetical protein [Aromatoleum aromaticum]	09475	8
hypothetical protein [Aromatoleum tolulyticum]	08898	8
potassium-transporting ATPase subunit KdpC [Azoarcus indigens]	01438	8
hypothetical protein [Azoarcus communis]	02101	8
FHA domain-containing protein [Aromatoleum aromaticum]	02954	8
nitroreductase family deazaflavin-dependent oxidoreductase [Aromatoleum toluclasticum]	03323	8
DEAD/DEAH box helicase [Aromatoleum toluclasticum]	02132	8
tripartite tricarboxylate transporter TctB family protein [Aromatoleum tolulyticum]	02217	8
hypothetical protein [Aromatoleum aromaticum]	07730	8
AAA family ATPase [Azoarcus indigens]	02616	8
hypothetical protein [Thauera linaloolentis]	09424	8
M10 family metallopeptidase C-terminal domain-containing protein [Aromatoleum tolulyticum]	06285	8
phosphoesterase [Aromatoleum tolulyticum]	01447	8
hypothetical protein [Thauera linaloolentis]	05093	8
molecular chaperone TorD family protein [Aromatoleum aromaticum]	02514	8
hypothetical protein [Thauera phenylacetica]	08028	8
IS4-like element ISAzo5 family transposase [Aromatoleum aromaticum]	01043	8
type II toxin-antitoxin system Phd/YefM family antitoxin [Azoarcus communis]	01928	8
hypothetical protein [Azoarcus indigens]	07486	8
glycosyltransferase [Aromatoleum aromaticum]	03745	8
hypothetical protein [Azoarcus indigens]	07263	8
MaoC family dehydratase N-terminal domain-containing protein [Aromatoleum toluclasticum]	03269	8
hypothetical protein [Aromatoleum aromaticum]	08147	8
DUF2029 domain-containing protein [Aromatoleum tolulyticum]	08433	8
maltose alpha-D-glucosyltransferase [Aromatoleum aromaticum]	10581	8
SCO family protein [Aromatoleum tolulyticum]	09255	8
DUF11 domain-containing protein [Azoarcus indigens]	06996	8
hypothetical protein [Azoarcus indigens]	07996	8
hypothetical protein [Aromatoleum tolulyticum]	05264	8
SurA N-terminal domain-containing protein [Aromatoleum tolulyticum]	04545	8
IS66 family transposase zinc-finger binding domain-containing protein, partial [Thauera terpenica]	04202	8
CopD family protein [Aromatoleum aromaticum]	10281	8
phosphatase PAP2 family protein [Aromatoleum aromaticum]	05907	8
hypothetical protein [Aromatoleum toluclasticum]	02045	8
hypothetical protein [Aromatoleum toluclasticum]	10185	8
molecular chaperone TorD family protein [Aromatoleum tolulyticum]	01432	8
hypothetical protein [Aromatoleum tolulyticum]	06763	8
hypothetical protein [Aromatoleum tolulyticum]	06986	8
hypothetical protein [Aromatoleum aromaticum]	04130	8
isopenicillin N synthase family oxygenase [Azoarcus indigens]	02641	8
uracil-DNA glycosylase [Azoarcus rhizosphaerae]	08791	8
DUF2231 domain-containing protein [Aromatoleum aromaticum]	08066	8
hypothetical protein [Aromatoleum toluclasticum]	01789	8
glycosyltransferase family 2 protein [Aromatoleum aromaticum]	03132	8
chaperone NapD [Aromatoleum aromaticum]	05516	8
Mov34/MPN/PAD-1 family protein [Aromatoleum aromaticum]	07764	8
MULTISPECIES: sugar phosphate isomerase/epimerase [Azoarcus]	02565	8
DUF350 domain-containing protein [Azoarcus indigens]	08823	8
ABC-type transport auxiliary lipoprotein family protein [Aromatoleum tolulyticum]	04166	8
hypothetical protein [Aromatoleum aromaticum]	06402	8
hypothetical protein [Aromatoleum aromaticum]	03706	8
FAD-binding oxidoreductase [Azoarcus indigens]	07413	8
acyltransferase [Aromatoleum aromaticum]	01589	8
NAD(P)-dependent oxidoreductase [Azoarcus indigens]	00635	8
hypothetical protein [Aromatoleum tolulyticum]	07462	8
type II toxin-antitoxin system prevent-host-death family antitoxin [Aromatoleum aromaticum]	04540	8
MULTISPECIES: ester cyclase [Aromatoleum]	08294	8
type I-F CRISPR-associated protein Csy3 [Zoogloea dura]	05760	8
TetR/AcrR family transcriptional regulator [Thauera linaloolentis]	01005	8
SRPBCC family protein [Thauera linaloolentis]	08348	8
type I-F CRISPR-associated endoribonuclease Cas6/Csy4 [Zoogloea dura]	07854	8
radical SAM protein [Aromatoleum toluclasticum]	09013	8
hypothetical protein [Aromatoleum tolulyticum]	01200	8
hypothetical protein [Aromatoleum aromaticum]	06626	8
CoA transferase [Aromatoleum toluclasticum]	05059	8
hypothetical protein [Azoarcus indigens]	04909	8
DNA-binding transcriptional regulator [Thauera chlorobenzoica]	04332	8
glycoside hydrolase family 19 protein [Thauera linaloolentis]	09419	8
CopG family transcriptional regulator [Aromatoleum aromaticum]	03967	8
CDP-alcohol phosphatidyltransferase family protein [Azoarcus communis]	07128	8
FecR family protein [Azoarcus indigens]	00566	8
IS1380-like element ISAzo40 family transposase [Aromatoleum aromaticum]	02575	8
DEAD/DEAH box helicase [Thauera chlorobenzoica]	08521	8
type I-E CRISPR-associated protein Cas6/Cse3/CasE [Thauera chlorobenzoica]	06411	8
BREX-1 system adenine-specific DNA-methyltransferase PglX [Aromatoleum aromaticum]	03462	8
MULTISPECIES: hypothetical protein [Thauera]	05546	8
hypothetical protein [Thauera chlorobenzoica]	00468	8
hypothetical protein [Thauera phenylacetica]	01178	8
hypothetical protein [Thauera linaloolentis]	00964	8
HDIG domain-containing protein [Thauera chlorobenzoica]	05504	8
BtrH N-terminal domain-containing protein [Azoarcus communis]	06296	8
C-GCAxxG-C-C family protein [Aromatoleum tolulyticum]	07286	8
DUF3616 domain-containing protein [Aromatoleum aromaticum]	06791	8
hypothetical protein [Thauera chlorobenzoica]	08700	8
helix-turn-helix domain-containing protein [Thauera chlorobenzoica]	09917	8
DUF4142 domain-containing protein [Aromatoleum aromaticum]	08139	8
DUF5602 domain-containing protein [Aromatoleum tolulyticum]	08966	8
general secretion pathway protein GspB [Aromatoleum tolulyticum]	09589	8
hypothetical protein [Azoarcus communis]	03212	8
hypothetical protein [Aromatoleum aromaticum]	05022	8
helix-turn-helix domain-containing protein [Aromatoleum aromaticum]	09988	8
BON domain-containing protein [Aromatoleum aromaticum]	03008	8
hypothetical protein [Thauera phenylacetica]	02056	8
hypothetical protein [Thauera phenylacetica]	03672	8
hypothetical protein [Thauera phenylacetica]	01012	8
hypothetical protein [Thauera linaloolentis]	01905	8
lipid A deacylase LpxR family protein [Thauera chlorobenzoica]	02058	8
organoarsenical effux MFS transporter ArsJ [Azoarcus communis]	03631	8
Arc family DNA-binding protein [Aromatoleum aromaticum]	04739	8
hypothetical protein [Aromatoleum aromaticum]	03741	8
DUF2442 domain-containing protein [Thauera chlorobenzoica]	10076	8
P-type conjugative transfer protein TrbL [Aromatoleum aromaticum]	08767	8
cupin domain-containing protein [Azoarcus rhizosphaerae]	05730	8
DUF5615 family PIN-like protein [Aromatoleum aromaticum]	04692	8
hypothetical protein [Aromatoleum aromaticum]	06799	8
alkaline phosphatase family protein [Thauera chlorobenzoica]	03680	8
MULTISPECIES: type II toxin-antitoxin system HicB family antitoxin [Aromatoleum]	10539	8
acyl-protein synthetase [Aromatoleum diolicum]	09616	8
hypothetical protein [Thauera linaloolentis]	05394	8
hypothetical protein [Thauera phenylacetica]	10331	8
MULTISPECIES: type II toxin-antitoxin system Phd/YefM family antitoxin [Aromatoleum]	01162	8
ferritin-like domain-containing protein [Aromatoleum aromaticum]	02740	8
integrase core domain-containing protein, partial [Thauera linaloolentis]	02814	8
HutD family protein [Aromatoleum toluclasticum]	06981	8
hypothetical protein [Thauera linaloolentis]	09717	8
hypothetical protein [Aromatoleum tolulyticum]	04498	8
HisA/HisF-related TIM barrel protein [Aromatoleum aromaticum]	04092	8
dihydroneopterin aldolase [Aromatoleum tolulyticum]	03484	8
CapA family protein [Propionivibrio dicarboxylicus]	06444	8
DUF309 domain-containing protein [Aromatoleum aromaticum]	00106	8
alpha,alpha-trehalase TreF [Aromatoleum tolulyticum]	01342	8
OmpA family protein [Azoarcus communis]	05811	8
class I SAM-dependent methyltransferase [Azoarcus communis]	01298	8
hypothetical protein [Aromatoleum aromaticum]	06127	8
hypothetical protein [Aromatoleum tolulyticum]	05817	8
hypothetical protein [Aromatoleum aromaticum]	01752	8
helix-turn-helix domain-containing protein [Thauera phenylacetica]	06329	8
alpha-1,4-glucan--maltose-1-phosphate maltosyltransferase [Aromatoleum aromaticum]	00757	8
DUF4124 domain-containing protein [Azoarcus indigens]	04511	8
M48 family metallopeptidase [Thauera chlorobenzoica]	09445	8
FlgO family outer membrane protein [Thauera phenylacetica]	03362	8
plasmid replication initiator TrfA [Aromatoleum tolulyticum]	04015	7
ankyrin repeat domain-containing protein [Aromatoleum tolulyticum]	03842	7
PAS domain-containing protein [Aromatoleum tolulyticum]	03528	7
PIN domain-containing protein [Azoarcus taiwanensis]	03101	7
toxic anion resistance protein [Aromatoleum tolulyticum]	01056	7
helix-turn-helix transcriptional regulator [Azoarcus indigens]	10339	7
hypothetical protein [Aromatoleum aromaticum]	08417	7
class I SAM-dependent methyltransferase [Azoarcus indigens]	08902	7
pilus assembly protein TadG-related protein [Aromatoleum toluclasticum]	06993	7
bifunctional proline dehydrogenase/L-glutamate gamma-semialdehyde dehydrogenase PutA [Azoarcus indigens]	00962	7
pilus assembly protein [Aromatoleum toluclasticum]	03476	7
hypothetical protein [Azoarcus indigens]	08794	7
alpha/beta fold hydrolase [Azoarcus indigens]	00557	7
CoA transferase [Aromatoleum tolulyticum]	08286	7
hypothetical protein [Aromatoleum tolulyticum]	09685	7
DUF4332 domain-containing protein [Aromatoleum aromaticum]	00971	7
glycine/sarcosine/betaine reductase selenoprotein B family protein [Azoarcus indigens]	03020	7
hypothetical protein [Aromatoleum tolulyticum]	10142	7
helix-turn-helix domain-containing protein [Azoarcus indigens]	09861	7
urea carboxylase [Azoarcus communis]	04264	7
SEL1-like repeat protein [Aromatoleum aromaticum]	08681	7
hypothetical protein [Aromatoleum tolulyticum]	07068	7
DUF3024 domain-containing protein [Aromatoleum tolulyticum]	08318	7
AAA family ATPase [Zoogloea dura]	00108	7
alpha/beta fold hydrolase [Azoarcus indigens]	05081	7
DUF504 domain-containing protein [Aromatoleum diolicum]	10046	7
addiction module protein [Aromatoleum aromaticum]	00512	7
hypothetical protein [Aromatoleum diolicum]	06231	7
hypothetical protein [Azoarcus indigens]	06427	7
DUF1778 domain-containing protein [Aromatoleum aromaticum]	03744	7
DUF2138 family protein [Azoarcus indigens]	04798	7
hypothetical protein [Aromatoleum aromaticum]	06348	7
hypothetical protein [Aromatoleum aromaticum]	03414	7
EthD domain-containing protein [Aromatoleum tolulyticum]	00234	7
hypothetical protein [Azoarcus indigens]	09925	7
ATP-binding cassette domain-containing protein, partial [Aromatoleum toluclasticum]	01414	7
response regulator, partial [Aromatoleum toluclasticum]	05230	7
Txe/YoeB family addiction module toxin [Aromatoleum aromaticum]	02515	7
hypothetical protein [Azoarcus indigens]	09429	7
hypothetical protein [Aromatoleum tolulyticum]	08722	7
diguanylate cyclase [Azoarcus indigens]	02305	7
thiol reductant ABC exporter subunit CydD [Azoarcus indigens]	03814	7
amino acid ABC transporter permease [Candidatus Dactylopiibacterium carminicum]	09672	7
hypothetical protein [Candidatus Dactylopiibacterium carminicum]	07190	7
hypothetical protein [Aromatoleum aromaticum]	03692	7
MaoC family dehydratase [Aromatoleum aromaticum]	05814	7
sensor histidine kinase [Azoarcus communis]	07183	7
hypothetical protein [Aromatoleum toluclasticum]	02387	7
2-hydroxyacyl-CoA dehydratase family protein [Aromatoleum toluclasticum]	08402	7
site-specific recombinase resolvase [Candidatus Dactylopiibacterium carminicum]	05866	7
carboxymuconolactone decarboxylase family protein [Aromatoleum tolulyticum]	05651	7
transporter [Aromatoleum tolulyticum]	00238	7
toll/interleukin-1 receptor domain-containing protein [Aromatoleum tolulyticum]	01607	7
heavy-metal-associated domain-containing protein [Aromatoleum tolulyticum]	07711	7
DsbA family protein [Thauera chlorobenzoica]	06304	7
PepSY domain-containing protein [Thauera chlorobenzoica]	01595	7
YjiH family protein [Thauera chlorobenzoica]	04604	7
hypothetical protein [Aromatoleum aromaticum]	00947	7
type I-E CRISPR-associated endoribonuclease Cas2e [Thauera chlorobenzoica]	07792	7
glycosyltransferase family 4 protein [Thauera chlorobenzoica]	06705	7
DNA topoisomerase IB [Aromatoleum aromaticum]	08211	7
malto-oligosyltrehalose synthase [Aromatoleum aromaticum]	03731	7
glycosyltransferase family 4 protein [Aromatoleum aromaticum]	04617	7
MULTISPECIES: MoaD/ThiS family protein [Aromatoleum]	01183	7
OmpA family protein [Azoarcus communis]	07380	7
BrnT family toxin [Thauera chlorobenzoica]	01037	7
ATP-grasp domain-containing protein [Aromatoleum aromaticum]	03774	7
hypothetical protein [Aromatoleum aromaticum]	05657	7
murein L,D-transpeptidase catalytic domain family protein [Azoarcus communis]	02598	7
rhomboid family intramembrane serine protease [Aromatoleum aromaticum]	07986	7
DUF1175 domain-containing protein [Azoarcus indigens]	07414	7
DUF1788 domain-containing protein [Aromatoleum aromaticum]	09389	7
cytosine permease [Aromatoleum toluclasticum]	00500	7
DUF1819 family protein [Aromatoleum aromaticum]	05265	7
hypothetical protein [Aromatoleum tolulyticum]	10626	7
type I-F CRISPR-associated protein Csy2 [Zoogloea dura]	06909	7
3'-5' exonuclease [Azoarcus indigens]	07567	7
helix-turn-helix transcriptional regulator [Azoarcus indigens]	06907	7
DUF4043 family protein [Azoarcus indigens]	04650	7
glycosyltransferase family 4 protein [Aromatoleum toluclasticum]	01811	7
hypothetical protein [Azoarcus indigens]	00365	7
hypothetical protein [Azoarcus indigens]	04328	7
EAL domain-containing protein [Thauera terpenica]	10471	7
glycerol dehydrogenase [Azoarcus indigens]	08543	7
filamentous hemagglutinin N-terminal domain-containing protein [Azoarcus indigens]	00831	7
tetratricopeptide repeat protein [Aromatoleum aromaticum]	10081	7
methyl-accepting chemotaxis protein [Propionivibrio dicarboxylicus]	07475	7
hypothetical protein [Azoarcus indigens]	00376	7
sulfotransferase [Thauera terpenica]	09684	7
hypothetical protein [Thauera terpenica]	00313	7
helix-turn-helix domain-containing protein [Aromatoleum aromaticum]	00441	7
AAA family ATPase [Aromatoleum aromaticum]	02897	7
hypothetical protein [Aromatoleum tolulyticum]	09245	7
type I-F CRISPR-associated protein Csy1 [Zoogloea dura]	06020	7
hypothetical protein [Aromatoleum toluclasticum]	00170	7
potassium-transporting ATPase subunit KdpA [Azoarcus indigens]	04222	7
MULTISPECIES: hypothetical protein [Azoarcus]	05154	7
replication initiation factor domain-containing protein [Azoarcus indigens]	08403	7
nuclear transport factor 2 family protein [Zoogloea dura]	07942	7
cupin domain-containing protein [Azoarcus indigens]	05133	7
hypothetical protein [Azoarcus indigens]	04338	7
hypothetical protein [Aromatoleum tolulyticum]	01865	7
penicillin acylase family protein [Azoarcus indigens]	10569	7
AAA family ATPase [Aromatoleum toluclasticum]	01784	7
glycosyltransferase [Azoarcus indigens]	02610	7
DUF2135 domain-containing protein [Azoarcus indigens]	09384	7
DUF2300 domain-containing protein [Azoarcus indigens]	05039	7
AAA family ATPase [Aromatoleum aromaticum]	07776	7
DUF1018 domain-containing protein [Aromatoleum tolulyticum]	09488	7
hypothetical protein [Aromatoleum tolulyticum]	07561	7
hypothetical protein [Aromatoleum tolulyticum]	10328	7
hypothetical protein [Azoarcus indigens]	01105	7
heparinase II/III family protein [Thauera linaloolentis]	10136	7
GNAT family N-acetyltransferase [Aromatoleum tolulyticum]	05362	7
hypothetical protein [Aromatoleum aromaticum]	01407	7
DUF4395 family protein [Propionivibrio dicarboxylicus]	08931	7
type II toxin-antitoxin system MqsA family antitoxin [Thauera phenylacetica]	07170	7
sensory rhodopsin transducer [Aromatoleum aromaticum]	00632	7
helix-turn-helix domain-containing protein [Thauera linaloolentis]	09265	7
universal stress protein [Aromatoleum toluclasticum]	00169	7
MFS transporter [Thauera linaloolentis]	05422	7
tetratricopeptide repeat protein [Azoarcus rhizosphaerae]	06694	7
DUF2924 domain-containing protein [Propionivibrio dicarboxylicus]	10231	7
FHA domain-containing protein [Azoarcus rhizosphaerae]	00069	7
polysaccharide deacetylase family protein [Aromatoleum aromaticum]	03636	7
DUF2892 domain-containing protein [Aromatoleum aromaticum]	04129	7
DNA-binding protein [Aromatoleum toluvorans]	08491	7
TRAP transporter small permease subunit [Aromatoleum toluclasticum]	03457	7
BREX-1 system phosphatase PglZ type A [Aromatoleum aromaticum]	06428	7
aldehyde dehydrogenase EutE [Thauera linaloolentis]	08408	7
hypothetical protein [Aromatoleum tolulyticum]	05380	7
serine/threonine protein kinase [Aromatoleum aromaticum]	05339	7
helicase RepA family protein [Thauera phenolivorans]	07433	7
WYL domain-containing protein [Thauera phenylacetica]	08096	7
helix-turn-helix domain-containing protein [Zoogloea dura]	10324	7
hypothetical protein [Zoogloea dura]	03242	7
hypothetical protein [Aromatoleum aromaticum]	09460	7
AAA family ATPase [Thauera linaloolentis]	02038	7
hypothetical protein [Aromatoleum toluclasticum]	08544	7
glycosyltransferase [Aromatoleum aromaticum]	00259	7
4-alpha-glucanotransferase [Thauera linaloolentis]	04482	7
hypothetical protein [Aromatoleum toluclasticum]	00231	7
gamma-glutamylcyclotransferase [Aromatoleum toluclasticum]	09640	7
hypothetical protein [Aromatoleum aromaticum]	09239	7
FAD-binding protein, partial [Thauera phenylacetica]	02592	7
vinylacetyl-CoA Delta-isomerase [Thauera linaloolentis]	06381	7
DsrE family protein [Thauera linaloolentis]	10196	7
hypothetical protein [Aromatoleum toluclasticum]	09997	7
glycine cleavage system protein H [Thauera linaloolentis]	08937	7
D-serine ammonia-lyase [Aromatoleum toluclasticum]	00658	7
GtrA family protein [Zoogloea dura]	05494	7
SEC-C domain-containing protein [Aromatoleum aromaticum]	08702	7
DUF47 family protein [Thauera linaloolentis]	01857	7
transporter substrate-binding domain-containing protein [Propionivibrio dicarboxylicus]	00754	7
DUF2474 family protein [Aromatoleum aromaticum]	08684	7
Wzz/FepE/Etk N-terminal domain-containing protein [Aromatoleum aromaticum]	08479	7
AAA family ATPase [Zoogloea dura]	07456	7
replication protein [Azoarcus communis]	07912	7
NAD(P)H-dependent oxidoreductase [Azoarcus rhizosphaerae]	04864	7
DUF5681 domain-containing protein [Aromatoleum aromaticum]	08067	7
DUF192 domain-containing protein [Thauera phenylacetica]	07131	7
GTP-binding protein [Thauera linaloolentis]	04001	7
hypothetical protein [Aromatoleum aromaticum]	07167	7
ATP-binding protein [Aromatoleum aromaticum]	09813	7
hypothetical protein [Thauera linaloolentis]	05998	7
cytochrome C oxidase subunit IV family protein [Aromatoleum toluclasticum]	04492	7
toluene-4-monooxygenase system B family protein [Aromatoleum toluclasticum]	08387	7
ChaN family lipoprotein [Aromatoleum aromaticum]	05762	7
nuclear transport factor 2 family protein [Zoogloea dura]	09842	6
DUF4178 domain-containing protein [Zoogloea dura]	05884	6
BREX-1 system adenine-specific DNA-methyltransferase PglX [Azoarcus communis]	00008	6
ABC transporter permease [Aromatoleum tolulyticum]	05222	6
pentaheme c-type cytochrome TorC [Thauera phenylacetica]	09874	6
hypothetical protein, partial [Thauera phenylacetica]	09814	6
transposase [Thauera linaloolentis]	10002	6
DUF2783 domain-containing protein [Azoarcus indigens]	06323	6
DUF3164 family protein [Aromatoleum tolulyticum]	01990	6
DUF6036 family nucleotidyltransferase [Aromatoleum aromaticum]	01358	6
DUF4254 domain-containing protein [Azoarcus indigens]	07968	6
hypothetical protein [Thauera chlorobenzoica]	02332	6
hypothetical protein [Aromatoleum tolulyticum]	09522	6
hypothetical protein [Aromatoleum tolulyticum]	07242	6
hypothetical protein [Thauera linaloolentis]	02827	6
entry exclusion lipoprotein TrbK [Aromatoleum aromaticum]	09891	6
type II toxin-antitoxin system death-on-curing family toxin [Thauera linaloolentis]	07859	6
type I secretion C-terminal target domain-containing protein [Aromatoleum tolulyticum]	03856	6
glycine zipper 2TM domain-containing protein [Aromatoleum tolulyticum]	07398	6
hypothetical protein [Aromatoleum toluclasticum]	06496	6
APC family permease [Azoarcus communis]	03578	6
DUF2703 domain-containing protein [Thauera phenylacetica]	06405	6
relaxase/mobilization nuclease domain-containing protein [Aromatoleum aromaticum]	07738	6
DUF3304 domain-containing protein [Aromatoleum tolulyticum]	01564	6
hypothetical protein [Thauera phenylacetica]	10377	6
FtsX-like permease family protein [Thauera phenylacetica]	09457	6
glycosyltransferase [Thauera phenylacetica]	07780	6
retention module-containing protein [Azoarcus indigens]	03021	6
hypothetical protein [Thauera phenylacetica]	06373	6
hypothetical protein [Aromatoleum tolulyticum]	05822	6
hemerythrin domain-containing protein [Azoarcus indigens]	05677	6
radical SAM protein [Aromatoleum aromaticum]	02530	6
hypothetical protein [Azoarcus indigens]	07135	6
Z1 domain-containing protein [Aromatoleum aromaticum]	06679	6
hypothetical protein [Thauera phenylacetica]	04038	6
class I SAM-dependent methyltransferase [Azoarcus communis]	03294	6
MULTISPECIES: BphX family protein [Rhodocyclales]	08235	6
PepSY domain-containing protein [Azoarcus indigens]	07944	6
transporter substrate-binding domain-containing protein [Thauera chlorobenzoica]	04368	6
single-stranded DNA-binding protein [Thauera chlorobenzoica]	05790	6
hypothetical protein [Uliginosibacterium aquaticum]	01802	6
DUF4160 domain-containing protein [Thauera chlorobenzoica]	02275	6
type II toxin-antitoxin system RelE/ParE family toxin [Azoarcus indigens]	03895	6
AAA family ATPase [Azoarcus communis]	00435	6
MULTISPECIES: ATP-binding protein [Rhodocyclales]	08083	6
hypothetical protein [Aromatoleum tolulyticum]	06971	6
thioesterase superfamily protein [Thauera linaloolentis]	04674	6
MULTISPECIES: MFS transporter [Thauera]	08727	6
MULTISPECIES: phosphoadenosine phosphosulfate reductase family protein [Rhodocyclales]	05184	6
UvrD-helicase domain-containing protein [Aromatoleum aromaticum]	02361	6
hypothetical protein [Azoarcus indigens]	00378	6
WD40 repeat domain-containing protein [Azoarcus indigens]	03749	6
hypothetical protein [Azoarcus indigens]	06376	6
MmoB/DmpM family protein [Azoarcus indigens]	00047	6
alkaline phosphatase D family protein [Aromatoleum aromaticum]	07990	6
nitrous oxide reductase accessory protein NosL [Thauera phenylacetica]	04722	6
hypothetical protein [Aromatoleum aromaticum]	06870	6
glycosyltransferase family 29 protein [Azoarcus communis]	02659	6
exopolysaccharide biosynthesis protein [Aromatoleum aromaticum]	04200	6
hypothetical protein [Propionivibrio dicarboxylicus]	10425	6
hypothetical protein [Azoarcus indigens]	04346	6
DUF3445 domain-containing protein [Azoarcus communis]	01137	6
PAS domain-containing protein [Azoarcus indigens]	00812	6
hypothetical protein [Thauera linaloolentis]	00206	6
Wzy polymerase domain-containing protein [Uliginosibacterium aquaticum]	04865	6
AAA family ATPase [Aromatoleum tolulyticum]	06255	6
2OG-Fe(II) oxygenase family protein [Aromatoleum toluclasticum]	02287	6
polysaccharide pyruvyl transferase family protein [Azoarcus communis]	06404	6
terminase small subunit [Azoarcus indigens]	08270	6
TetR/AcrR family transcriptional regulator [Thauera linaloolentis]	09479	6
NUDIX domain-containing protein [Zoogloea dura]	06435	6
DUF4254 domain-containing protein [Aromatoleum aromaticum]	03282	6
hypothetical protein [Aromatoleum aromaticum]	04097	6
metallophosphoesterase [Azoarcus communis]	00511	6
hypothetical protein [Azoarcus communis]	06840	6
transposase [Zoogloea dura]	08313	6
cupin domain-containing protein [Propionivibrio dicarboxylicus]	00838	6
VOC family protein [Thauera linaloolentis]	00214	6
glycosyltransferase [Aromatoleum toluclasticum]	02799	6
EthD domain-containing protein [Zoogloea dura]	07436	6
hypothetical protein [Azoarcus indigens]	02108	6
hypothetical protein [Azoarcus indigens]	08192	6
hypothetical protein [Aromatoleum tolulyticum]	01584	6
CIA30 family protein [Thauera phenylacetica]	02111	6
hypothetical protein [Azoarcus communis]	09094	6
hypothetical protein [Aromatoleum tolulyticum]	10084	6
hypothetical protein [Aromatoleum tolulyticum]	02281	6
helix-turn-helix domain-containing protein [Aromatoleum tolulyticum]	06727	6
antitoxin MazE family protein [Aromatoleum aromaticum]	01018	6
hypothetical protein [Aromatoleum tolulyticum]	07713	6
cytochrome b/b6 domain-containing protein [Azoarcus indigens]	04170	6
pentapeptide MXKDX repeat protein [Azoarcus indigens]	08191	6
DUF4124 domain-containing protein [Azoarcus communis]	06119	6
conjugal transfer transcriptional regulator TraJ [Aromatoleum aromaticum]	02820	6
SpoIIE family protein phosphatase [Azoarcus indigens]	05095	6
DUF3455 domain-containing protein [Aromatoleum aromaticum]	08070	6
SPOR domain-containing protein, partial [Thauera phenylacetica]	03997	6
RHS repeat protein [Azoarcus indigens]	04393	6
hypothetical protein [Azoarcus indigens]	05156	6
FUSC family protein [Azoarcus indigens]	06732	6
type II toxin-antitoxin system VapC family toxin [Aromatoleum aromaticum]	01426	6
helix-turn-helix domain-containing protein [Aromatoleum aromaticum]	09806	6
molecular chaperone TorD [Thauera phenylacetica]	08752	6
MULTISPECIES: TAXI family TRAP transporter solute-binding subunit [Aromatoleum]	05416	6
FdtA/QdtA family cupin domain-containing protein [Aromatoleum tolulyticum]	00553	6
TonB-system energizer ExbB [Azoarcus indigens]	07145	6
terminase family protein [Azoarcus communis]	06804	6
hypothetical protein [Azoarcus indigens]	08509	6
helix-turn-helix domain-containing protein [Thauera terpenica]	08100	6
glycoside hydrolase family 5 protein [Uliginosibacterium gangwonense]	09839	6
zinc ribbon domain-containing protein [Azoarcus sp. L1K30]	03188	6
flocculation-associated PEP-CTERM protein PepA [Aromatoleum aromaticum]	09993	6
hypothetical protein [Aromatoleum aromaticum]	08119	6
PRC-barrel domain-containing protein [Aromatoleum aromaticum]	07008	6
prepilin-type N-terminal cleavage/methylation domain-containing protein [Aromatoleum aromaticum]	04736	6
hypothetical protein [Aromatoleum aromaticum]	10578	6
TnsA endonuclease N-terminal domain-containing protein [Aromatoleum tolulyticum]	09523	6
branched-chain amino acid ABC transporter permease, partial [Thauera phenylacetica]	03479	6
amidohydrolase [Zoogloea dura]	03993	6
L-lactate dehydrogenase [Azoarcus indigens]	04044	6
COG2958 family protein [Candidatus Dactylopiibacterium carminicum]	01914	6
ferrous iron transport protein A [Thauera linaloolentis]	07745	6
four-carbon acid sugar kinase family protein [Propionivibrio dicarboxylicus]	01609	6
ferredoxin [Zoogloea dura]	00290	6
DUF6152 family protein [Azoarcus indigens]	06041	6
SGNH/GDSL hydrolase family protein [Azoarcus indigens]	09550	6
flagellar assembly peptidoglycan hydrolase FlgJ [Azoarcus indigens]	09607	6
SLC13 family permease [Thauera chlorobenzoica]	07389	6
MarR family transcriptional regulator [Aromatoleum aromaticum]	08720	6
helix-turn-helix domain-containing protein [Thauera chlorobenzoica]	10051	6
type II toxin-antitoxin system RelE/ParE family toxin [Candidatus Dactylopiibacterium carminicum]	06551	6
PIN domain-containing protein [Thauera linaloolentis]	03410	6
S8 family serine peptidase [Aromatoleum aromaticum]	05035	6
nuclear transport factor 2 family protein [Aromatoleum toluclasticum]	04134	6
TonB family protein [Propionivibrio dicarboxylicus]	09878	6
hypothetical protein [Zoogloea dura]	10132	6
hypothetical protein [Thauera chlorobenzoica]	09862	6
queuosine precursor transporter [Azoarcus indigens]	03490	6
4-oxalocrotonate tautomerase [Propionivibrio dicarboxylicus]	05844	6
hypothetical protein [Thauera linaloolentis]	01002	6
DUF3597 domain-containing protein [Aromatoleum tolulyticum]	02475	6
PadR family transcriptional regulator [Azoarcus indigens]	09600	6
ribbon-helix-helix domain-containing protein [Aromatoleum aromaticum]	10337	6
head decoration protein [Aromatoleum aromaticum]	05727	6
hypothetical protein [Aromatoleum toluclasticum]	01011	6
hypothetical protein [Aromatoleum toluclasticum]	09824	6
hypothetical protein [Aromatoleum toluclasticum]	01190	6
hypothetical protein [Thauera linaloolentis]	02379	6
porin [Uliginosibacterium aquaticum]	00690	6
VOC family protein [Azoarcus communis]	04557	6
hypothetical protein [Aromatoleum aromaticum]	04913	6
VanZ family protein [Aromatoleum tolulyticum]	06306	6
hypothetical protein [Thauera chlorobenzoica]	08757	6
DNA primase family protein [Thauera chlorobenzoica]	01602	6
alpha/beta fold hydrolase [Azoarcus indigens]	02941	6
type II toxin-antitoxin system RelE/ParE family toxin [Azoarcus communis]	03433	6
hypothetical protein [Candidatus Dactylopiibacterium carminicum]	10035	6
lactoylglutathione lyase [Zoogloea dura]	01444	6
GspH/FimT family pseudopilin [Aromatoleum aromaticum]	09331	6
tape measure protein [Aromatoleum aromaticum]	10179	6
DUF4917 family protein [Azoarcus communis]	04858	6
hypothetical protein [Aromatoleum toluclasticum]	05675	6
hypothetical protein [Azoarcus communis]	09084	6
heavy-metal-associated domain-containing protein [Azoarcus communis]	01497	6
choice-of-anchor A family protein [Thauera linaloolentis]	07815	6
ribbon-helix-helix domain-containing protein [Aromatoleum aromaticum]	04661	6
RNA-guided endonuclease TnpB family protein [Aromatoleum aromaticum]	05906	6
BREX system serine/threonine kinase PglW [Azoarcus indigens]	05745	6
LysR family transcriptional regulator [Pseudomonas carnis]	00433	6
hypothetical protein [Thauera chlorobenzoica]	05417	6
hypothetical protein [Azoarcus indigens]	00368	6
hypothetical protein [Zoogloea dura]	08296	6
hypothetical protein [Azoarcus indigens]	09810	6
ATP-binding protein [Aromatoleum tolulyticum]	01817	6
hypothetical protein [Propionivibrio dicarboxylicus]	07127	6
capsular polysaccharide biosynthesis protein [Aromatoleum aromaticum]	02848	6
type II secretion system protein GspL [Azoarcus indigens]	01218	6
Wzz/FepE/Etk N-terminal domain-containing protein [Aromatoleum diolicum]	10289	6
MULTISPECIES: transposase [Rhodocyclales]	00133	6
DUF1376 domain-containing protein [Aromatoleum aromaticum]	00252	6
hypothetical protein [Azoarcus communis]	04096	6
RNA polymerase sigma factor [Thauera linaloolentis]	09906	6
hypothetical protein [Aromatoleum aromaticum]	08184	6
AAA family ATPase [Azoarcus communis]	07617	6
MATE family efflux transporter [Uliginosibacterium aquaticum]	06315	6
bifunctional lysylphosphatidylglycerol flippase/synthetase MprF [Thauera linaloolentis]	05276	6
TAXI family TRAP transporter solute-binding subunit [Zoogloea dura]	00700	6
hypothetical protein [Thauera aromatica]	05792	6
7-cyano-7-deazaguanine synthase [Aromatoleum aromaticum]	06833	6
hypothetical protein [Azoarcus indigens]	09926	6
DUF2191 domain-containing protein [Azoarcus taiwanensis]	07562	6
diaminobutyrate acetyltransferase [Thauera linaloolentis]	03344	6
DUF29 domain-containing protein [Aromatoleum diolicum]	03309	6
TonB-dependent receptor [Zoogloea dura]	05952	6
ectoine synthase [Thauera linaloolentis]	07437	6
type II toxin-antitoxin system prevent-host-death family antitoxin [Thauera linaloolentis]	02039	6
LuxR C-terminal-related transcriptional regulator [Azoarcus indigens]	03299	6
type IV pilin protein [Aromatoleum aromaticum]	06232	6
SPFH domain-containing protein [Zoogloea dura]	01211	6
hypothetical protein [Azoarcus communis]	00546	6
MTH1187 family thiamine-binding protein [Thauera chlorobenzoica]	07673	6
DUF2875 family protein [Azoarcus indigens]	00385	6
DUF2971 domain-containing protein [Azoarcus indigens]	03165	6
Abi family protein [Aromatoleum aromaticum]	09735	6
Mu transposase C-terminal domain-containing protein [Aromatoleum tolulyticum]	10144	6
5'-nucleotidase [Propionivibrio dicarboxylicus]	07965	6
MULTISPECIES: hypothetical protein [Azoarcus]	04726	6
energy transducer TonB [Azoarcus indigens]	00585	5
type II toxin-antitoxin system VapC family toxin [Thauera phenylacetica]	00469	5
DUF2059 domain-containing protein [Azoarcus indigens]	04774	5
MotA/TolQ/ExbB proton channel family protein [Azoarcus indigens]	02841	5
HIRAN domain-containing protein [Propionivibrio dicarboxylicus]	04385	5
hypothetical protein [Aromatoleum toluclasticum]	02239	5
GtrA family protein [Zoogloea dura]	02135	5
ectoine hydroxylase [Thauera linaloolentis]	03986	5
choice-of-anchor L domain-containing protein [Azoarcus indigens]	10363	5
ATP-binding protein [Azoarcus communis]	02542	5
terminase family protein [Propionivibrio dicarboxylicus]	07489	5
hypothetical protein [Aromatoleum aromaticum]	01032	5
WbuC family cupin fold metalloprotein [Propionivibrio dicarboxylicus]	10116	5
hypothetical protein [Thauera linaloolentis]	04666	5
DUF2442 domain-containing protein [Aromatoleum aromaticum]	06805	5
YqaJ viral recombinase family protein [Aromatoleum aromaticum]	07267	5
DUF3368 domain-containing protein [Candidatus Dactylopiibacterium carminicum]	04871	5
methyltransferase domain-containing protein [Candidatus Dactylopiibacterium carminicum]	01496	5
tetratricopeptide repeat protein [Aromatoleum tolulyticum]	10135	5
hypothetical protein [Thauera chlorobenzoica]	02708	5
flagellar basal body P-ring formation chaperone FlgA [Azoarcus indigens]	09724	5
hypothetical protein [Zoogloea dura]	02212	5
bacteriohemerythrin [Uliginosibacterium aquaticum]	04577	5
DUF3396 domain-containing protein [Azoarcus indigens]	07817	5
prepilin-type N-terminal cleavage/methylation domain-containing protein [Propionivibrio dicarboxylicus]	08845	5
MULTISPECIES: hypothetical protein [Thauera]	02660	5
helix-turn-helix domain-containing protein [Azoarcus indigens]	05698	5
glycoside hydrolase family 15 protein [Azoarcus indigens]	04884	5
PRC-barrel domain-containing protein [Aromatoleum aromaticum]	09659	5
hypothetical protein [Candidatus Dactylopiibacterium carminicum]	02842	5
type IV pili methyl-accepting chemotaxis transducer N-terminal domain-containing protein [Thauera phenylacetica]	02830	5
hypothetical protein [Azoarcus indigens]	02394	5
tetratricopeptide repeat protein [Azoarcus communis]	02898	5
hypothetical protein [Zoogloea dura]	07955	5
O-antigen ligase family protein [Thauera phenylacetica]	04464	5
hypothetical protein [Azoarcus rhizosphaerae]	08199	5
Fis family transcriptional regulator [Azoarcus indigens]	00140	5
hypothetical protein [Thauera phenylacetica]	07499	5
TIGR02391 family protein [Thauera chlorobenzoica]	08549	5
alpha/beta fold hydrolase [Thauera phenylacetica]	09041	5
histidine phosphatase family protein [Thauera chlorobenzoica]	09924	5
hypothetical protein [Zoogloea dura]	01881	5
hypothetical protein [Thauera chlorobenzoica]	03825	5
plasmid replication initiator TrfA [Thauera phenylacetica]	00270	5
hypothetical protein [Thauera chlorobenzoica]	01016	5
pilin [Thauera chlorobenzoica]	04203	5
MULTISPECIES: hypothetical protein [Rhodocyclales]	08279	5
ethanolamine ammonia-lyase reactivating factor EutA [Thauera linaloolentis]	06395	5
efflux RND transporter periplasmic adaptor subunit [Propionivibrio dicarboxylicus]	03939	5
DUF1553 domain-containing protein [Zoogloea dura]	06945	5
toll/interleukin-1 receptor domain-containing protein [Azoarcus communis]	08550	5
hypothetical protein [Azoarcus communis]	05431	5
S8 family peptidase [Azoarcus communis]	00074	5
virulence factor family protein [Thauera linaloolentis]	05591	5
hypothetical protein [Aromatoleum tolulyticum]	02732	5
nucleotidyltransferase domain-containing protein [Azoarcus communis]	06546	5
DUF4880 domain-containing protein [Thauera linaloolentis]	01877	5
MULTISPECIES: hypothetical protein [Zoogloeaceae]	05886	5
PASTA domain-containing protein [Aromatoleum tolulyticum]	02199	5
DUF1501 domain-containing protein [Zoogloea dura]	04891	5
NAD(P)/FAD-dependent oxidoreductase [Uliginosibacterium aquaticum]	01001	5
hypothetical protein [Aromatoleum tolulyticum]	05335	5
hypothetical protein [Thauera chlorobenzoica]	05711	5
hypothetical protein [Zoogloea dura]	05979	5
TonB-dependent receptor [Thauera linaloolentis]	01142	5
AAA family ATPase [Zoogloea dura]	03184	5
type II toxin-antitoxin system Phd/YefM family antitoxin [Thauera phenylacetica]	08099	5
NifU family protein [Thauera chlorobenzoica]	06478	5
ImmA/IrrE family metallo-endopeptidase [Propionivibrio dicarboxylicus]	05379	5
hypothetical protein [Thauera chlorobenzoica]	01054	5
type II toxin-antitoxin system VapC family toxin [Thauera phenylacetica]	09820	5
hypothetical protein [Zoogloea dura]	05192	5
hypothetical protein [Thauera chlorobenzoica]	06706	5
hypothetical protein [Thauera chlorobenzoica]	04689	5
hypothetical protein [Thauera chlorobenzoica]	03676	5
ATP-binding protein [Thauera chlorobenzoica]	01356	5
DUF6491 family protein [Thauera linaloolentis]	03405	5
DUF3817 domain-containing protein [Thauera linaloolentis]	10332	5
YkgJ family cysteine cluster protein [Uliginosibacterium aquaticum]	00720	5
hypothetical protein [Aromatoleum aromaticum]	04292	5
DNA cytosine methyltransferase [Zoogloea dura]	09114	5
patatin-like protein [Thauera chlorobenzoica]	09063	5
hypothetical protein [Propionivibrio dicarboxylicus]	00486	5
hypothetical protein [Zoogloea dura]	02742	5
DUF2442 domain-containing protein [Thauera chlorobenzoica]	01862	5
type II toxin-antitoxin system PemK/MazF family toxin [Aromatoleum aromaticum]	00464	5
hypothetical protein [Aromatoleum aromaticum]	02511	5
helix-hairpin-helix domain-containing protein [Uliginosibacterium aquaticum]	09713	5
exosortase H [Zoogloea dura]	09764	5
hypothetical protein [Zoogloea dura]	00446	5
cupin domain-containing protein [Aromatoleum tolulyticum]	08111	5
hypothetical protein [Azoarcus communis]	03187	5
zf-HC2 domain-containing protein [Aromatoleum tolulyticum]	09795	5
hypothetical protein [Thauera phenylacetica]	06278	5
hypothetical protein [Azoarcus indigens]	08078	5
hypothetical protein [Azoarcus communis]	09515	5
NirD/YgiW/YdeI family stress tolerance protein [Azoarcus indigens]	02424	5
MFS transporter [Thauera linaloolentis]	09986	5
TSUP family transporter [Azoarcus indigens]	03859	5
nuclear transport factor 2 family protein [Aromatoleum tolulyticum]	02797	5
Ti-type conjugative transfer relaxase TraA [Thauera chlorobenzoica]	00128	5
MULTISPECIES: broad-spectrum mercury transporter MerE [Proteobacteria]	04004	5
DEAD/DEAH box helicase [Aromatoleum aromaticum]	07344	5
sterol desaturase family protein [Azoarcus indigens]	08280	5
chemotaxis protein CheW [Azoarcus rhizosphaerae]	08903	5
CRISPR-associated endonuclease Cas2 [Thauera phenylacetica]	08530	5
nuclear transport factor 2 family protein [Azoarcus communis]	05239	5
DNA-binding protein [Aromatoleum aromaticum]	01160	5
putative DNA-binding domain-containing protein [Zoogloea dura]	04825	5
HAD hydrolase-like protein [Aromatoleum aromaticum]	01039	5
hypothetical protein [Zoogloea dura]	06152	5
MULTISPECIES: PD-(D/E)XK nuclease family protein [Betaproteobacteria]	09665	5
hypothetical protein [Uliginosibacterium aquaticum]	05563	5
peptidylprolyl isomerase [Azoarcus communis]	00768	5
MULTISPECIES: hypothetical protein [Rhodocyclales]	04473	5
DUF2442 domain-containing protein [Thauera chlorobenzoica]	07422	5
MULTISPECIES: DUF87 domain-containing protein [Rhodocyclales]	02675	5
MULTISPECIES: hypothetical protein [Rhodocyclales]	08904	5
MULTISPECIES: hypothetical protein [Rhodocyclales]	06761	5
DUF4394 domain-containing protein [Azoarcus communis]	00346	5
OmpA family protein [Azoarcus sp. L1K30]	03105	5
MULTISPECIES: hypothetical protein [Rhodocyclales]	01300	5
MULTISPECIES: DUF4007 family protein [Rhodocyclales]	01133	5
PEP-CTERM sorting domain-containing protein [Zoogloea ramigera]	06635	5
MULTISPECIES: hypothetical protein [Rhodocyclales]	09687	5
PIG-L family deacetylase [Thauera linaloolentis]	07496	5
spore maturation protein [Zoogloea dura]	07012	5
hypothetical protein [Zoogloea dura]	09180	5
prepilin-type N-terminal cleavage/methylation domain-containing protein [Propionivibrio dicarboxylicus]	06260	5
IS200/IS605-like element ISAzo20 family transposase [Aromatoleum aromaticum]	05656	5
TetR/AcrR family transcriptional regulator [Thauera linaloolentis]	03656	5
hypothetical protein [Azoarcus indigens]	07945	5
primase C-terminal domain-containing protein [Thauera phenylacetica]	03351	5
PEP-CTERM sorting domain-containing protein [Aromatoleum tolulyticum]	01199	5
hypothetical protein [Zoogloea dura]	01034	5
hypothetical protein [Azoarcus communis]	02375	5
coenzyme A transferase [Thauera linaloolentis]	04724	5
hypothetical protein [Aromatoleum aromaticum]	01998	5
type II toxin-antitoxin system PemK/MazF family toxin [Aromatoleum toluclasticum]	01188	5
retention module-containing protein [Aromatoleum aromaticum]	07750	5
Fic family protein [Azoarcus communis]	08432	5
transcriptional regulator KorA [Aromatoleum aromaticum]	01670	5
hypothetical protein [Aromatoleum tolulyticum]	07699	5
GIY-YIG nuclease family protein [Aromatoleum tolulyticum]	05251	5
hypothetical protein [Aromatoleum toluclasticum]	03648	5
hypothetical protein [Azoarcus indigens]	02821	5
hypothetical protein [Aromatoleum tolulyticum]	10329	5
hypothetical protein [Aromatoleum aromaticum]	06466	5
hypothetical protein [Aromatoleum toluclasticum]	02838	5
DUF1214 domain-containing protein [Thauera terpenica]	02780	5
response regulator [Aromatoleum tolulyticum]	08102	5
hypothetical protein [Aromatoleum aromaticum]	02167	5
DUF4276 family protein [Aromatoleum aromaticum]	10277	5
hypothetical protein [Aromatoleum aromaticum]	02000	5
DUF4438 domain-containing protein [Aromatoleum tolulyticum]	01650	5
patatin-like phospholipase family protein [Azoarcus indigens]	07782	5
hypothetical protein [Aromatoleum tolulyticum]	08287	5
hypothetical protein [Aromatoleum tolulyticum]	04299	5
DNA methyltransferase [Aromatoleum aromaticum]	08699	5
hypothetical protein [Thauera linaloolentis]	07510	5
hypothetical protein [Thauera phenylacetica]	06698	5
HPF/RaiA family ribosome-associated protein [Aromatoleum aromaticum]	09002	5
DUF4105 domain-containing protein [Azoarcus indigens]	10344	5
hypothetical protein [Aromatoleum tolulyticum]	05619	5
hypothetical protein [Thauera terpenica]	07586	5
hypothetical protein [Propionivibrio dicarboxylicus]	00727	5
MULTISPECIES: type II toxin-antitoxin system PrlF family antitoxin [Proteobacteria]	06877	5
hypothetical protein [Azoarcus communis]	03459	5
substrate-binding domain-containing protein [Azoarcus indigens]	05737	5
hypothetical protein [Aromatoleum aromaticum]	00953	5
hypothetical protein [Azoarcus rhizosphaerae]	10124	5
hypothetical protein [Azoarcus indigens]	09489	5
c-type cytochrome [Aromatoleum tolulyticum]	08719	5
diaminopimelate dehydrogenase [Thauera linaloolentis]	00848	5
alpha/beta fold hydrolase [Thauera linaloolentis]	08124	5
hypothetical protein [Aromatoleum diolicum]	07501	5
DUF6484 domain-containing protein [Thauera phenylacetica]	02261	5
carboxynorspermidine decarboxylase [Thauera linaloolentis]	08738	5
AAA family ATPase, partial [Thauera phenylacetica]	10430	5
hypothetical protein [Azoarcus indigens]	09882	5
hypothetical protein [Azoarcus indigens]	09908	5
hypothetical protein [Azoarcus indigens]	05377	5
DUF1835 domain-containing protein [Aromatoleum aromaticum]	07313	5
chemotaxis protein CheW [Aromatoleum tolulyticum]	03474	5
Hpt domain-containing protein, partial [Thauera phenylacetica]	08633	5
hypothetical protein [Azoarcus communis]	05229	5
hypothetical protein [Azoarcus indigens]	04386	5
hypothetical protein [Aromatoleum toluclasticum]	09883	5
sulfotransferase [Azoarcus indigens]	00045	5
DNA alkylation repair protein [Azoarcus indigens]	03045	5
haloacid dehalogenase-like hydrolase [Thauera linaloolentis]	07492	5
nuclear transport factor 2 family protein [Azoarcus indigens]	10233	5
PQQ-binding-like beta-propeller repeat protein [Aromatoleum tolulyticum]	05537	5
hypothetical protein [Aromatoleum tolulyticum]	02510	5
helix-turn-helix domain-containing protein [Aromatoleum tolulyticum]	00109	5
FliM/FliN family flagellar motor switch protein [Azoarcus indigens]	06143	5
FliM/FliN family flagellar motor C-terminal domain-containing protein [Azoarcus indigens]	03850	5
flagellar FliJ family protein [Azoarcus indigens]	02738	5
hypothetical protein [Azoarcus indigens]	10521	5
flagellar hook-length control protein FliK [Azoarcus indigens]	00141	5
flagellar basal body protein [Azoarcus indigens]	10488	5
hypothetical protein [Thauera phenolivorans]	10333	5
flagellar biosynthesis anti-sigma factor FlgM [Azoarcus indigens]	08498	5
flagellar export chaperone FlgN [Azoarcus indigens]	09601	5
flagellar basal body protein FlgE [Azoarcus indigens]	08552	5
hypothetical protein [Aromatoleum tolulyticum]	00113	5
saccharopine dehydrogenase family protein [Thauera linaloolentis]	09877	5
helix-turn-helix transcriptional regulator [Azoarcus indigens]	06328	5
hypothetical protein [Rhodocyclus purpureus]	01260	5
hypothetical protein [Propionivibrio dicarboxylicus]	09364	5
hypothetical protein [Azoarcus indigens]	00361	5
XRE family transcriptional regulator [Aromatoleum aromaticum]	05937	5
hypothetical protein [Aromatoleum tolulyticum]	09678	5
SIR2 family protein [Aromatoleum aromaticum]	01845	5
hypothetical protein [Thauera terpenica]	04844	5
hypothetical protein, partial [Aromatoleum toluclasticum]	01434	5
hypothetical protein [Aromatoleum aromaticum]	09915	5
hypothetical protein [Aromatoleum aromaticum]	09868	5
metal-dependent hydrolase [Aromatoleum tolulyticum]	02367	5
hypothetical protein [Aromatoleum tolulyticum]	09801	5
MarR family transcriptional regulator [Azoarcus indigens]	02929	5
hypothetical protein [Azoarcus indigens]	04880	5
type II secretion system protein GspM [Azoarcus indigens]	08440	5
Ig-like domain-containing protein [Aromatoleum aromaticum]	00551	5
hypothetical protein [Aromatoleum diolicum]	09064	5
BREX-2 system phosphatase PglZ [Azoarcus indigens]	09102	5
hypothetical protein [Azoarcus indigens]	07039	5
hypothetical protein [Azoarcus indigens]	07787	5
hypothetical protein [Aromatoleum toluclasticum]	01958	5
hypothetical protein [Aromatoleum aromaticum]	08486	5
hypothetical protein [Aromatoleum tolulyticum]	02706	5
hypothetical protein [Aromatoleum diolicum]	10588	5
DUF2304 domain-containing protein [Aromatoleum aromaticum]	09437	5
hypothetical protein [Aromatoleum diolicum]	09483	5
oxalurate catabolism protein HpxZ [Azoarcus communis]	09979	5
urea carboxylase-associated family protein [Azoarcus communis]	01682	5
tetratricopeptide repeat protein [Aromatoleum aromaticum]	06887	5
transposase, partial [Thauera terpenica]	06803	5
hypothetical protein [Azoarcus indigens]	09105	5
glycosyltransferase [Azoarcus sp. DD4]	07651	5
hypothetical protein [Aromatoleum toluclasticum]	09432	5
DDE-type integrase/transposase/recombinase [Azoarcus communis]	07739	5
glycoside hydrolase [Aromatoleum tolulyticum]	10487	5
type II toxin-antitoxin system VapC family toxin [Aromatoleum aromaticum]	09106	5
DUF1788 domain-containing protein [Thauera aromatica]	07529	5
lysine N(6)-hydroxylase/L-ornithine N(5)-oxygenase family protein [Azoarcus indigens]	04192	5
hypothetical protein [Aromatoleum toluclasticum]	00264	5
hypothetical protein [Propionivibrio dicarboxylicus]	09972	5
rhodanese-like domain-containing protein [Zoogloea dura]	02142	5
hypothetical protein [Thauera linaloolentis]	08741	5
hypothetical protein [Aromatoleum toluclasticum]	00853	5
SIR2 family protein [Aromatoleum tolulyticum]	01415	5
hypothetical protein [Aromatoleum tolulyticum]	08053	5
DUF3486 family protein [Azoarcus communis]	00071	5
EthD domain-containing protein [Thauera linaloolentis]	09420	5
cadherin-like domain-containing protein [Aromatoleum tolulyticum]	00432	5
hypothetical protein [Azoarcus indigens]	06141	5
fatty acid desaturase [Azoarcus indigens]	07924	5
DUF3179 domain-containing protein [Aromatoleum toluclasticum]	08451	5
helix-turn-helix domain-containing protein [Propionivibrio dicarboxylicus]	05327	5
HNH endonuclease [Thauera linaloolentis]	08121	5
ATP-binding protein [Aromatoleum toluclasticum]	06724	5
helix-turn-helix transcriptional regulator [Aromatoleum tolulyticum]	06558	5
type II secretion system F family protein, partial [Thauera phenylacetica]	07188	5
MULTISPECIES: DUF4124 domain-containing protein [Aromatoleum]	01384	5
Ldh family oxidoreductase [Propionivibrio dicarboxylicus]	04219	5
DUF4160 domain-containing protein [Aromatoleum aromaticum]	05478	5
hypothetical protein [Aromatoleum tolulyticum]	08054	5
DUF2384 domain-containing protein [Thauera phenylacetica]	10406	5
DNA-binding protein [Aromatoleum toluclasticum]	06533	5
hypothetical protein [Propionivibrio dicarboxylicus]	10219	5
hypothetical protein [Aromatoleum tolulyticum]	07712	5
terpene cyclase/mutase family protein [Aromatoleum tolulyticum]	04801	5
hypothetical protein [Azoarcus indigens]	01627	5
regulatory protein GemA [Azoarcus communis]	03979	5
type I polyketide synthase [Azoarcus indigens]	09909	5
hypothetical protein [Thauera linaloolentis]	06842	5
replication protein C [Thauera phenolivorans]	08183	5
menaquinone-dependent protoporphyrinogen IX dehydrogenase [Propionivibrio dicarboxylicus]	04629	5
ATP-binding protein [Aromatoleum toluclasticum]	05406	5
helix-turn-helix transcriptional regulator [Thauera aminoaromatica]	04479	5
class I SAM-dependent methyltransferase [Thauera phenolivorans]	01597	5
DUF2523 domain-containing protein [Azoarcus indigens]	10365	5
MULTISPECIES: hypothetical protein [Proteobacteria]	09426	5
hypothetical protein [Azoarcus indigens]	02934	5
hypothetical protein [Azoarcus communis]	03456	5
hypothetical protein [Thauera linaloolentis]	02884	5
prolyl oligopeptidase family serine peptidase [Thauera linaloolentis]	10391	5
TlpA family protein disulfide reductase [Aromatoleum diolicum]	02384	5
aromatic ring-hydroxylating dioxygenase subunit alpha [Thauera linaloolentis]	06126	5
ThuA domain-containing protein [Thauera linaloolentis]	06646	5
hypothetical protein [Azoarcus indigens]	06379	5
hypothetical protein [Azoarcus indigens]	02089	5
RusA family crossover junction endodeoxyribonuclease [Azoarcus indigens]	00559	5
MULTISPECIES: hypothetical protein [Proteobacteria]	08817	5
hypothetical protein [Aromatoleum toluclasticum]	05980	5
HPP family protein [Propionivibrio dicarboxylicus]	04117	5
hypothetical protein [Thauera linaloolentis]	03290	5
hypothetical protein [Thauera aromatica]	07442	5
AbrB/MazE/SpoVT family DNA-binding domain-containing protein [Thauera linaloolentis]	02095	5
peptidoglycan DD-metalloendopeptidase family protein, partial [Thauera phenylacetica]	01598	5
hypothetical protein [Azoarcus indigens]	06317	5
NERD domain-containing protein [Aromatoleum tolulyticum]	08251	5
hypothetical protein [Azoarcus indigens]	03581	5
MULTISPECIES: glycosyltransferase [Rhodocyclales]	04005	5
hypothetical protein [Propionivibrio dicarboxylicus]	10038	5
hypothetical protein [Aromatoleum diolicum]	08297	5
HK97 gp10 family phage protein [Azoarcus communis]	09543	5
Ig-like domain-containing protein [Aromatoleum tolulyticum]	02728	5
type II toxin-antitoxin system Phd/YefM family antitoxin [Aromatoleum aromaticum]	00112	5
3-hydroxyacyl-CoA dehydrogenase NAD-binding domain-containing protein [Aromatoleum tolulyticum]	08591	5
hypothetical protein [Azoarcus indigens]	00900	5
tape measure protein [Aromatoleum tolulyticum]	02744	5
hypothetical protein [Azoarcus sp. DD4]	09755	5
ABC transporter substrate-binding protein [Aromatoleum aromaticum]	10301	5
type II secretion system protein GspM [Propionivibrio dicarboxylicus]	09470	5
DUF1778 domain-containing protein [Zoogloea dura]	03916	5
endonuclease/exonuclease/phosphatase family protein [Azoarcus sp. L1K30]	04622	5
hypothetical protein [Thauera phenylacetica]	01035	5
DNA methyltransferase [Thauera linaloolentis]	10316	5
uridine kinase [Zoogloea dura]	02747	4
DUF2252 family protein [Zoogloea dura]	04549	4
HlyD family efflux transporter periplasmic adaptor subunit, partial [Thauera phenylacetica]	08340	4
LLM class flavin-dependent oxidoreductase [Aromatoleum tolulyticum]	10627	4
MULTISPECIES: hypothetical protein [Zoogloea]	02331	4
MULTISPECIES: nuclear transport factor 2 family protein [Rhodocyclales]	05050	4
MaoC family dehydratase N-terminal domain-containing protein [Aromatoleum tolulyticum]	06721	4
hypothetical protein [Propionivibrio dicarboxylicus]	06226	4
DUF2799 domain-containing protein [Propionivibrio dicarboxylicus]	04514	4
hypothetical protein [Aromatoleum tolulyticum]	03321	4
hypothetical protein [Thauera chlorobenzoica]	01041	4
MULTISPECIES: hypothetical protein [Zoogloea]	05071	4
lipid-binding SYLF domain-containing protein [Zoogloea dura]	06346	4
CRISPR-associated protein Csx16 [Thauera phenylacetica]	04309	4
SRPBCC family protein [Aromatoleum aromaticum]	08870	4
3'-5' exoribonuclease [Thauera chlorobenzoica]	08182	4
(d)CMP kinase, partial [Thauera phenylacetica]	05255	4
hypothetical protein [Zoogloea dura]	04434	4
mucoidy inhibitor MuiA family protein [Zoogloea dura]	09019	4
CRISPR system precrRNA processing endoribonuclease RAMP protein Cas6 [Thauera phenylacetica]	07609	4
ribbon-helix-helix protein, CopG family [Thauera chlorobenzoica]	03198	4
ABC transporter substrate-binding protein [Aromatoleum tolulyticum]	05337	4
hypothetical protein [Aromatoleum tolulyticum]	06547	4
H-NS histone family protein [Zoogloea dura]	00448	4
DEAD/DEAH box helicase family protein [Aromatoleum aromaticum]	03827	4
class I SAM-dependent methyltransferase [Aromatoleum tolulyticum]	03594	4
hypothetical protein [Aromatoleum tolulyticum]	08411	4
hypothetical protein [Zoogloea dura]	08504	4
hypothetical protein [Thauera chlorobenzoica]	02119	4
hypothetical protein [Zoogloea dura]	09185	4
hypothetical protein [Zoogloea dura]	01799	4
hypothetical protein [Thauera chlorobenzoica]	08154	4
ATP-binding protein [Aromatoleum aromaticum]	03616	4
hypothetical protein [Zoogloea dura]	00018	4
hypothetical protein [Aromatoleum aromaticum]	06337	4
YihY/virulence factor BrkB family protein [Aromatoleum tolulyticum]	07250	4
hypothetical protein [Aromatoleum tolulyticum]	02365	4
cupin domain-containing protein [Aromatoleum aromaticum]	07345	4
hypothetical protein [Aromatoleum tolulyticum]	09666	4
hypothetical protein [Aromatoleum tolulyticum]	04628	4
aconitase X catalytic domain-containing protein [Aromatoleum tolulyticum]	00012	4
glycosyltransferase family 4 protein [Zoogloea dura]	03258	4
type II toxin-antitoxin system HicA family toxin [Thauera phenylacetica]	06809	4
hypothetical protein [Azoarcus sp. L1K30]	07124	4
hypothetical protein [Zoogloea dura]	06363	4
arylamine N-acetyltransferase [Azoarcus sp. L1K30]	06628	4
hypothetical protein [Thauera lacus]	00881	4
phage tail sheath subtilisin-like domain-containing protein [Zoogloea dura]	02097	4
hypothetical protein [Zoogloea dura]	05360	4
NUDIX hydrolase [Zoogloea dura]	01700	4
tyrosine-type recombinase/integrase [Aromatoleum tolulyticum]	09567	4
MULTISPECIES: hypothetical protein [Aromatoleum]	00722	4
hypothetical protein [Zoogloea dura]	06345	4
type II toxin-antitoxin system HipA family toxin [Aromatoleum aromaticum]	08707	4
EamA family transporter [Propionivibrio dicarboxylicus]	08622	4
HD domain-containing protein [Propionivibrio dicarboxylicus]	00027	4
hypothetical protein [Propionivibrio dicarboxylicus]	01049	4
TniQ family protein [Aromatoleum tolulyticum]	06789	4
glycosyltransferase family 25 protein [Zoogloea dura]	07268	4
hypothetical protein [Thauera phenylacetica]	00969	4
BON domain-containing protein [Aromatoleum aromaticum]	02513	4
FkbM family methyltransferase [Zoogloea dura]	01864	4
DUF3696 domain-containing protein [Propionivibrio dicarboxylicus]	02680	4
4Fe-4S dicluster domain-containing protein, partial [Thauera phenylacetica]	06492	4
mechanosensitive ion channel [Propionivibrio dicarboxylicus]	07006	4
PEP-CTERM sorting domain-containing protein [Thauera phenylacetica]	08302	4
hypothetical protein [Thauera phenylacetica]	01463	4
carboxypeptidase regulatory-like domain-containing protein, partial [Thauera phenylacetica]	05166	4
DUF937 domain-containing protein [Aromatoleum aromaticum]	03281	4
nucleotidyltransferase domain-containing protein [Aromatoleum aromaticum]	05705	4
transcriptional regulator [Aromatoleum aromaticum]	07563	4
type II toxin-antitoxin system HicB family antitoxin [Aromatoleum aromaticum]	02466	4
GNAT family N-acetyltransferase [Azoarcus sp. L1K30]	02955	4
ATP-binding protein [Aromatoleum aromaticum]	07557	4
DUF6306 domain-containing protein [Zoogloea dura]	08481	4
5-methylcytosine-specific restriction endonuclease system specificity protein McrC [Aromatoleum aromaticum]	06860	4
OsmC family protein [Zoogloea dura]	09612	4
PEP-CTERM sorting domain-containing protein [Zoogloea dura]	08906	4
tyrosine-type recombinase/integrase [Thauera phenylacetica]	07391	4
hypothetical protein [Aromatoleum tolulyticum]	08346	4
restriction endonuclease subunit S [Zoogloea dura]	00868	4
nickel transporter [Zoogloea dura]	09268	4
hypothetical protein [Thauera phenylacetica]	08627	4
hypothetical protein [Aromatoleum tolulyticum]	06136	4
MASE1 domain-containing protein [Aromatoleum tolulyticum]	07619	4
hypothetical protein [Thauera phenylacetica]	03175	4
CRISPR-associated ring nuclease Csm6 [Thauera phenylacetica]	08133	4
hypothetical protein [Aromatoleum aromaticum]	00251	4
RES family NAD+ phosphorylase [Aromatoleum aromaticum]	01187	4
prepilin-type N-terminal cleavage/methylation domain-containing protein [Propionivibrio dicarboxylicus]	07870	4
HEPN domain-containing protein [Thauera phenylacetica]	02064	4
DEAD/DEAH box helicase family protein [Aromatoleum aromaticum]	04187	4
iron transporter [Aromatoleum tolulyticum]	07714	4
cyclin-dependent kinase inhibitor 3 family protein [Zoogloea dura]	10012	4
MULTISPECIES: hypothetical protein [Aromatoleum]	02730	4
FIST C-terminal domain-containing protein [Propionivibrio dicarboxylicus]	00357	4
DUF6471 domain-containing protein [Aromatoleum tolulyticum]	07806	4
ThiF family adenylyltransferase [Propionivibrio dicarboxylicus]	00263	4
DUF6398 domain-containing protein [Thauera chlorobenzoica]	08026	4
MULTISPECIES: DUF2442 domain-containing protein [Aromatoleum]	09444	4
hypothetical protein [Aromatoleum aromaticum]	10393	4
molecular chaperone DnaJ [Aromatoleum aromaticum]	03740	4
hypothetical protein [Aromatoleum tolulyticum]	02568	4
hypothetical protein [Aromatoleum tolulyticum]	04654	4
protein-disulfide reductase DsbD N-terminal domain-containing protein, partial [Thauera phenylacetica]	01170	4
leucine-rich repeat-containing serine/threonine-protein kinase [Zoogloea dura]	01708	4
thiamine pyrophosphate-binding protein [Azoarcus nasutitermitis]	06633	4
hypothetical protein [Azoarcus communis]	07452	4
hypothetical protein [Aromatoleum tolulyticum]	05009	4
hypothetical protein [Zoogloea dura]	02684	4
DUF4157 domain-containing protein, partial [Thauera phenylacetica]	01816	4
hypothetical protein [Aromatoleum aromaticum]	09421	4
hypothetical protein [Aromatoleum tolulyticum]	08608	4
DUF126 domain-containing protein [Aromatoleum tolulyticum]	07717	4
GNAT family N-acetyltransferase [Zoogloea dura]	01796	4
hypothetical protein [Thauera phenylacetica]	07444	4
H4MPT-linked C1 transfer pathway protein [Aromatoleum toluvorans]	08597	4
type II secretion system minor pseudopilin GspH [Azoarcus indigens]	07497	4
DUF6079 family protein [Thauera chlorobenzoica]	08772	4
hypothetical protein [Azoarcus communis]	09258	4
ABC transporter permease [Aromatoleum toluclasticum]	04263	4
cobalt-precorrin-6A reductase [Thauera linaloolentis]	01069	4
sterol desaturase family protein [Azoarcus taiwanensis]	07939	4
DUF4351 domain-containing protein [Thauera linaloolentis]	05988	4
ABC transporter permease subunit [Azoarcus taiwanensis]	09985	4
TniQ family protein [Azoarcus communis]	07171	4
hypothetical protein [Aromatoleum aromaticum]	07865	4
nitroreductase family protein [Azoarcus indigens]	10162	4
hypothetical protein [Azoarcus communis]	09832	4
hypothetical protein [Azoarcus indigens]	01916	4
hypothetical protein [Azoarcus communis]	07232	4
hypothetical protein [Azoarcus communis]	00467	4
DUF302 domain-containing protein [Aromatoleum diolicum]	10138	4
M48 family metallopeptidase [Azoarcus indigens]	07592	4
hypothetical protein [Aromatoleum toluclasticum]	07315	4
CHASE2 domain-containing protein [Azoarcus indigens]	02930	4
ABC transporter substrate-binding protein [Azoarcus indigens]	08795	4
cytochrome c [Azoarcus indigens]	07851	4
DUF2442 domain-containing protein [Aromatoleum toluclasticum]	06499	4
hypothetical protein [Azoarcus indigens]	08927	4
rod-binding protein [Azoarcus indigens]	10174	4
hypothetical protein [Azoarcus indigens]	00673	4
amidoligase family protein [Azoarcus taiwanensis]	02893	4
Hpt domain-containing protein, partial [Aromatoleum diolicum]	10408	4
ribbon-helix-helix protein, CopG family [Azoarcus indigens]	00068	4
hypothetical protein [Thauera linaloolentis]	00423	4
hypothetical protein [Aromatoleum aromaticum]	04659	4
hypothetical protein [Thauera phenolivorans]	00319	4
biliverdin-producing heme oxygenase [Thauera linaloolentis]	00567	4
hypothetical protein [Thauera phenolivorans]	05712	4
HI0074 family nucleotidyltransferase substrate-binding subunit [Thauera aromatica]	05795	4
LuxR C-terminal-related transcriptional regulator [Aromatoleum toluclasticum]	01325	4
ethanolamine utilization acetate kinase EutQ [Thauera linaloolentis]	06055	4
alpha/beta hydrolase-fold protein [Thauera linaloolentis]	05672	4
sodium/glutamate symporter [Thauera aromatica]	04957	4
GTP-binding protein, partial [Thauera linaloolentis]	10622	4
hypothetical protein [Aromatoleum toluclasticum]	09669	4
hypothetical protein [Thauera linaloolentis]	04759	4
helix-turn-helix domain-containing protein [Aromatoleum toluclasticum]	09786	4
aldehyde dehydrogenase family protein, partial [Thauera linaloolentis]	08122	4
cobalamin biosynthesis protein [Thauera linaloolentis]	03848	4
metallophosphoesterase [Aromatoleum toluclasticum]	00434	4
MULTISPECIES: recombinase family protein [Proteobacteria]	03695	4
DUF3427 domain-containing protein [Aromatoleum diolicum]	01055	4
hypothetical protein [Aromatoleum aromaticum]	06881	4
hypothetical protein [Azoarcus communis]	02113	4
hypothetical protein [Azoarcus communis]	04474	4
hypothetical protein [Azoarcus communis]	00880	4
DUF1538 domain-containing protein [Azoarcus taiwanensis]	09557	4
hypothetical protein [Aromatoleum diolicum]	02390	4
hypothetical protein [Aromatoleum aromaticum]	05872	4
ParB/RepB/Spo0J family partition protein [Azoarcus indigens]	06049	4
DUF3489 domain-containing protein [Thauera terpenica]	00759	4
RNA ligase family protein [Thauera phenylacetica]	07743	4
peptidoglycan recognition protein family protein [Aromatoleum toluclasticum]	02782	4
hypothetical protein [Azoarcus indigens]	07192	4
helix-turn-helix domain-containing protein [Azoarcus indigens]	08798	4
hypothetical protein [Aromatoleum toluclasticum]	08723	4
hypothetical protein [Thauera terpenica]	08126	4
hypothetical protein [Thauera terpenica]	06695	4
phage major capsid protein [Azoarcus indigens]	00364	4
hypothetical protein [Azoarcus indigens]	06318	4
MULTISPECIES: TraK family protein [Aromatoleum]	06700	4
helix-turn-helix transcriptional regulator [Azoarcus indigens]	01853	4
2,5-dihydroxypyridine 5,6-dioxygenase [Azoarcus indigens]	01706	4
hypothetical protein [Azoarcus indigens]	00139	4
MULTISPECIES: conjugal transfer protein TraL [Aromatoleum]	02391	4
MULTISPECIES: conjugal transfer protein TraM [Aromatoleum]	06797	4
hypothetical protein [Azoarcus indigens]	04711	4
MULTISPECIES: hypothetical protein [Thauera]	05981	4
hypothetical protein [Azoarcus indigens]	00144	4
restriction endonuclease [Aromatoleum toluclasticum]	09083	4
MULTISPECIES: hypothetical protein [Rhodocyclales]	01169	4
hypothetical protein [Azoarcus indigens]	08800	4
hypothetical protein [Thauera terpenica]	00642	4
hypothetical protein [Thauera terpenica]	05723	4
AAA family ATPase [Thauera terpenica]	09060	4
ligase-associated DNA damage response exonuclease [Azoarcus indigens]	04296	4
hypothetical protein [Aromatoleum diolicum]	07861	4
filamentous hemagglutinin N-terminal domain-containing protein [Azoarcus indigens]	06162	4
hypothetical protein [Aromatoleum aromaticum]	01506	4
NAD/NADP-dependent octopine/nopaline dehydrogenase family protein [Azoarcus indigens]	05152	4
helix-turn-helix domain-containing protein [Thauera chlorobenzoica]	00949	4
DUF4194 domain-containing protein [Azoarcus indigens]	02665	4
hypothetical protein [Aromatoleum diolicum]	05819	4
hypothetical protein [Aromatoleum toluclasticum]	01184	4
general secretion pathway protein GspC [Azoarcus indigens]	01690	4
substrate-binding domain-containing protein [Azoarcus indigens]	00584	4
glycosyltransferase, partial [Azoarcus taiwanensis]	05187	4
glycosyltransferase [Azoarcus indigens]	01684	4
lipase chaperone [Thauera terpenica]	00986	4
cupin domain-containing protein [Azoarcus indigens]	00897	4
phosphate ABC transporter permease PstA [Azoarcus taiwanensis]	00127	4
hypothetical protein [Thauera terpenica]	05989	4
hypothetical protein [Aromatoleum toluclasticum]	07419	4
hypothetical protein [Azoarcus communis]	08342	4
hypothetical protein [Azoarcus communis]	07554	4
DUF1800 domain-containing protein [Azoarcus indigens]	08019	4
ATP-dependent DNA ligase [Azoarcus indigens]	03189	4
alginate export family protein [Thauera linaloolentis]	10323	4
tyrosine-type recombinase/integrase [Aromatoleum aromaticum]	00091	4
EAL domain-containing protein [Thauera linaloolentis]	03870	4
hypothetical protein [Thauera aminoaromatica]	05030	4
hypothetical protein [Thauera linaloolentis]	02904	4
glutamate--cysteine ligase [Uliginosibacterium gangwonense]	00311	4
septal ring lytic transglycosylase RlpA family protein [Aromatoleum aromaticum]	08101	4
hypothetical protein [Aromatoleum aromaticum]	05661	4
phage portal protein [Uliginosibacterium gangwonense]	01618	4
glycoside hydrolase family 108 protein [Azoarcus rhizosphaerae]	05145	4
MULTISPECIES: hypothetical protein [Aromatoleum]	06983	4
DUF5368 domain-containing protein [Azoarcus rhizosphaerae]	06028	4
MarR family transcriptional regulator [Thauera linaloolentis]	02860	4
hypothetical protein [Uliginosibacterium gangwonense]	06874	4
type II toxin-antitoxin system prevent-host-death family antitoxin [Azoarcus rhizosphaerae]	08202	4
hypothetical protein [Azoarcus rhizosphaerae]	09468	4
class I SAM-dependent methyltransferase [Azoarcus rhizosphaerae]	02648	4
hypothetical protein [Azoarcus rhizosphaerae]	10129	4
AbrB/MazE/SpoVT family DNA-binding domain-containing protein [Azoarcus rhizosphaerae]	09054	4
hypothetical protein [Aromatoleum aromaticum]	06471	4
hypothetical protein [Thauera aminoaromatica]	08086	4
oligosaccharide flippase family protein [Thauera aminoaromatica]	02587	4
hypothetical protein [Aromatoleum toluclasticum]	06488	4
hypothetical protein [Aromatoleum aromaticum]	00463	4
hypothetical protein [Aromatoleum toluclasticum]	00765	4
AAA family ATPase [Aromatoleum aromaticum]	09608	4
hypothetical protein [Azoarcus rhizosphaerae]	06879	4
ATP-grasp domain-containing protein [Aromatoleum toluvorans]	08600	4
(5-formylfuran-3-yl)methyl phosphate synthase [Aromatoleum toluvorans]	00510	4
hypothetical protein [Thauera linaloolentis]	01099	4
formylmethanofuran dehydrogenase [Aromatoleum toluvorans]	05679	4
formylmethanofuran dehydrogenase subunit A [Aromatoleum toluvorans]	05365	4
hypothetical protein [Thauera linaloolentis]	01349	4
hypothetical protein [Thauera linaloolentis]	03407	4
DUF3325 domain-containing protein [Thauera linaloolentis]	04792	4
DUF447 family protein [Aromatoleum toluvorans]	04640	4
formylmethanofuran--tetrahydromethanopterin N-formyltransferase [Aromatoleum toluvorans]	10131	4
formylmethanofuran dehydrogenase subunit C [Aromatoleum toluvorans]	04869	4
DUF6513 domain-containing protein [Aromatoleum toluvorans]	01860	4
formaldehyde-activating enzyme [Aromatoleum toluvorans]	03349	4
dihydromethanopterin reductase [Aromatoleum toluvorans]	02191	4
triphosphoribosyl-dephospho-CoA synthase [Aromatoleum toluvorans]	00009	4
ethanolamine utilization cob(I)yrinic acid a,c-diamide adenosyltransferase EutT [Thauera linaloolentis]	06689	4
MULTISPECIES: ethanolamine utilization microcompartment protein EutM [Thauera]	09112	4
ethanolamine utilization microcompartment protein EutN [Thauera linaloolentis]	07425	4
ethanolamine utilization protein EutJ [Thauera linaloolentis]	02299	4
ethanolamine utilization protein EutH [Thauera linaloolentis]	02653	4
methenyltetrahydromethanopterin cyclohydrolase [Aromatoleum toluvorans]	09244	4
methylenetetrahydromethanopterin dehydrogenase [Aromatoleum toluvorans]	00983	4
GspH/FimT family protein [Aromatoleum aromaticum]	00465	4
hypothetical protein [Aromatoleum toluclasticum]	10483	4
TetR/AcrR family transcriptional regulator [Thauera linaloolentis]	01697	4
DUF4926 domain-containing protein [Aromatoleum aromaticum]	01594	4
PD-(D/E)XK nuclease family protein [Thauera aromatica]	01673	4
MFS transporter [Azoarcus communis]	01970	4
hypothetical protein [Azoarcus communis]	00932	4
hypothetical protein [Aromatoleum aromaticum]	02892	4
precorrin-3B synthase [Thauera linaloolentis]	03461	4
phage tail protein [Aromatoleum aromaticum]	07564	4
BREX-1 system phosphatase PglZ type B [Thauera phenolivorans]	00859	4
hypothetical protein [Rhodocyclus purpureus]	06944	4
BMC domain-containing protein [Thauera linaloolentis]	09853	4
ethanolamine utilization microcompartment protein EutL [Thauera linaloolentis]	03882	4
ethanolamine utilization microcompartment protein EutS [Thauera linaloolentis]	08511	4
ethanolamine utilization protein EutP [Thauera linaloolentis]	02936	4
hypothetical protein [Azoarcus communis]	01709	4
Fic family protein [Azoarcus communis]	05238	4
bifunctional GNAT family N-acetyltransferase/nucleoside diphosphate kinase regulator [Rhodocyclus purpureus]	09058	4
hypothetical protein [Rhodocyclus purpureus]	01932	4
SDR family oxidoreductase [Rhodocyclus purpureus]	02786	4
FAD-binding oxidoreductase [Rhodocyclus purpureus]	08103	4
flippase-like domain-containing protein [Rhodocyclus purpureus]	06811	4
MFS transporter [Thauera linaloolentis]	04280	4
DegT/DnrJ/EryC1/StrS family aminotransferase [Rhodocyclus purpureus]	04790	4
hypothetical protein [Rhodocyclus purpureus]	08960	4
AraC family transcriptional regulator [Aromatoleum aromaticum]	00257	4
phage integrase N-terminal SAM-like domain-containing protein [Thauera aromatica]	00107	4
hypothetical protein [Azoarcus rhizosphaerae]	09086	4
GGDEF domain-containing protein [Azoarcus rhizosphaerae]	04403	4
hypothetical protein [Azoarcus rhizosphaerae]	02301	4
preprotein translocase subunit YajC [Azoarcus rhizosphaerae]	04399	4
DUF1045 domain-containing protein [Azoarcus rhizosphaerae]	06050	4
TrfB-related DNA-binding protein [Aromatoleum aromaticum]	06911	4
phosphonate C-P lyase system protein PhnG [Azoarcus rhizosphaerae]	05531	4
phosphonate C-P lyase system protein PhnH [Azoarcus rhizosphaerae]	09485	4
carbon-phosphorus lyase complex subunit PhnI [Azoarcus rhizosphaerae]	06394	4
alpha-D-ribose 1-methylphosphonate 5-phosphate C-P-lyase PhnJ [Azoarcus rhizosphaerae]	04398	4
alpha-D-ribose 1-methylphosphonate 5-triphosphate diphosphatase [Azoarcus rhizosphaerae]	03470	4
SHOCT domain-containing protein [Azoarcus sp. Aa7]	08750	4
hypothetical protein [Aromatoleum aromaticum]	01992	4
DNA cytosine methyltransferase [Azoarcus rhizosphaerae]	06361	4
DUF2795 domain-containing protein [Aromatoleum aromaticum]	06269	4
hypothetical protein [Thauera linaloolentis]	04191	4
hypothetical protein [Azoarcus sp. Aa7]	08520	4
BrnT family toxin [Azoarcus sp. Aa7]	05586	4
hypothetical protein [Azoarcus sp. Aa7]	01871	4
DUF4276 family protein [Azoarcus sp. Aa7]	07933	4
hypothetical protein [Azoarcus sp. Aa7]	02386	4
hypothetical protein [Azoarcus communis]	09980	4
DUF4236 domain-containing protein [Thauera linaloolentis]	03669	4
hypothetical protein [Aromatoleum aromaticum]	08474	4
hypothetical protein [Aromatoleum aromaticum]	00952	4
DUF1353 domain-containing protein [Aromatoleum toluclasticum]	03487	4
hypothetical protein [Thauera phenylacetica]	05669	4
RDD family protein [Uliginosibacterium aquaticum]	02758	4
molecular chaperone [Azoarcus communis]	06356	4
TonB family protein [Azoarcus indigens]	09128	4
transposase [Azoarcus indigens]	00563	4
ATP-binding protein [Thauera phenylacetica]	09157	4
FTR1 family iron permease [Candidatus Dactylopiibacterium carminicum]	01090	4
hypothetical protein [Azoarcus communis]	01305	4
DUF4402 domain-containing protein [Azoarcus communis]	02619	4
DDE-type integrase/transposase/recombinase [Aromatoleum pumilum]	01872	4
hypothetical protein [Azoarcus indigens]	06433	4
mitochondrial fission ELM1 family protein [Thauera phenylacetica]	00477	4
hypothetical protein [Azoarcus communis]	06764	4
hypothetical protein [Uliginosibacterium aquaticum]	08648	4
YjhX family toxin [Azoarcus communis]	07819	4
hypothetical protein [Azoarcus indigens]	01628	4
glycosyltransferase [Azoarcus indigens]	00054	4
tetratricopeptide repeat protein [Azoarcus indigens]	00417	4
major capsid protein [Aromatoleum aromaticum]	05077	4
CDP-glycerol glycerophosphotransferase family protein [Aromatoleum pumilum]	06908	4
PilZ domain-containing protein [Uliginosibacterium aquaticum]	03162	4
IS1595 family transposase [Candidatus Dactylopiibacterium carminicum]	07987	4
EAL domain-containing protein, partial [Aromatoleum toluclasticum]	03126	4
hypothetical protein [Azoarcus communis]	08178	4
ATP-grasp domain-containing protein [Aromatoleum toluvorans]	03310	4
hypothetical protein [Azoarcus indigens]	05827	4
competence protein ComEC [Thauera chlorobenzoica]	03526	4
tetratricopeptide repeat protein [Thauera phenylacetica]	02043	4
patatin-like phospholipase family protein [Uliginosibacterium aquaticum]	03163	4
DUF1116 domain-containing protein [Azoarcus indigens]	01013	4
hypothetical protein [Azoarcus indigens]	02093	4
glycine zipper 2TM domain-containing protein [Uliginosibacterium aquaticum]	04910	4
glycosyltransferase [Uliginosibacterium aquaticum]	01889	4
Bro-N domain-containing protein [Candidatus Dactylopiibacterium carminicum]	07467	4
hypothetical protein [Azoarcus indigens]	00533	4
long-chain fatty acid--CoA ligase, partial [Aromatoleum toluclasticum]	04512	4
hypothetical protein [Aromatoleum aromaticum]	08023	4
DUF2218 domain-containing protein [Uliginosibacterium aquaticum]	03037	4
MMPL family transporter, partial [Aromatoleum toluclasticum]	03271	4
Mov34/MPN/PAD-1 family protein [Thauera chlorobenzoica]	09563	4
DUF2157 domain-containing protein [Thauera chlorobenzoica]	03359	4
hypothetical protein [Azoarcus communis]	00636	4
YiiX family permuted papain-like enzyme [Uliginosibacterium aquaticum]	03703	4
sodium-translocating pyrophosphatase [Propionivibrio dicarboxylicus]	03866	4
transposase, partial [Azoarcus indigens]	02704	4
MULTISPECIES: hypothetical protein [Thauera]	10291	4
heme-binding protein [Uliginosibacterium aquaticum]	09526	4
HlyD family secretion protein [Azoarcus indigens]	09553	4
MULTISPECIES: hypothetical protein [Thauera]	02030	4
PIN domain-containing protein [Thauera chlorobenzoica]	01038	4
HNH endonuclease [Aromatoleum aromaticum]	05217	4
hypothetical protein [Uliginosibacterium aquaticum]	07963	4
exonuclease domain-containing protein [Azoarcus indigens]	06904	4
glycosyltransferase [Uliginosibacterium aquaticum]	02169	4
complement resistance protein TraT [Aromatoleum aromaticum]	04143	4
HPr-rel-A system PqqD family peptide chaperone [Azoarcus communis]	03190	4
hypothetical protein [Thauera chlorobenzoica]	03673	4
MarR family winged helix-turn-helix transcriptional regulator [Thauera chlorobenzoica]	00877	4
hypothetical protein [Azoarcus indigens]	00580	4
hypothetical protein [Aromatoleum aromaticum]	08515	4
prepilin-type N-terminal cleavage/methylation domain-containing protein [Azoarcus indigens]	01704	4
anaerobic nitric oxide reductase flavorubredoxin [Aromatoleum aromaticum]	02168	4
methyltransferase [Uliginosibacterium aquaticum]	00436	4
PH domain-containing protein [Aromatoleum aromaticum]	04742	4
hypothetical protein [Thauera chlorobenzoica]	02435	4
MBL fold metallo-hydrolase [Uliginosibacterium aquaticum]	09030	4
response regulator [Uliginosibacterium aquaticum]	00033	4
alpha-ketoacid dehydrogenase subunit alpha/beta [Thauera chlorobenzoica]	03989	4
hypothetical protein [Azoarcus communis]	09573	4
cysteine hydrolase [Uliginosibacterium aquaticum]	08337	4
DUF4350 domain-containing protein [Uliginosibacterium aquaticum]	07981	4
DUF4129 domain-containing protein [Uliginosibacterium aquaticum]	03317	4
oxidoreductase [Thauera chlorobenzoica]	01102	4
stage II sporulation protein M [Uliginosibacterium aquaticum]	04366	4
helix-turn-helix domain-containing protein [Azoarcus indigens]	04729	4
tape measure protein [Thauera butanivorans]	03180	4
SDR family oxidoreductase, partial [Aromatoleum toluclasticum]	03465	4
DUF4150 domain-containing protein [Thauera butanivorans]	00307	4
Na+/H+ antiporter NhaC [Aromatoleum toluclasticum]	00209	4
MULTISPECIES: hypothetical protein [Rhodocyclales]	08578	4
MULTISPECIES: HAD family phosphatase [Uliginosibacterium]	05577	4
hypothetical protein [Thauera phenylacetica]	00922	4
hypothetical protein [Azoarcus indigens]	06917	4
hypothetical protein [Thauera phenylacetica]	03685	4
MULTISPECIES: hypothetical protein [Rhodocyclales]	02570	4
alpha/beta fold hydrolase [Aromatoleum toluclasticum]	02944	4
PepSY domain-containing protein [Azoarcus indigens]	07484	4
hypothetical protein [Azoarcus communis]	08818	4
ferritin-like domain-containing protein [Azoarcus indigens]	02639	4
DUF2848 domain-containing protein [Azoarcus indigens]	03723	4
DUF202 domain-containing protein [Azoarcus indigens]	00561	4
MULTISPECIES: K(+)-transporting ATPase subunit F [Azoarcus]	07841	4
cyclic peptide export ABC transporter [Azoarcus indigens]	09007	4
siderophore-iron reductase FhuF [Azoarcus indigens]	10385	4
cytochrome c3 family protein, partial [Propionivibrio dicarboxylicus]	01467	4
hypothetical protein [Azoarcus communis]	06114	4
methyltransferase domain-containing protein [Azoarcus indigens]	07259	4
phage tail tape measure protein [Thauera chlorobenzoica]	04744	4
hypothetical protein [Aromatoleum petrolei]	04466	4
hypothetical protein [Azoarcus communis]	07914	4
hypothetical protein [Propionivibrio dicarboxylicus]	07044	4
tetratricopeptide repeat protein [Azoarcus indigens]	00129	4
peptidoglycan-binding protein [Azoarcus indigens]	08140	4
type II toxin-antitoxin system HicB family antitoxin [Thauera chlorobenzoica]	04089	4
hypothetical protein [Azoarcus communis]	01766	4
hypothetical protein [Aromatoleum petrolei]	01839	4
hypothetical protein [Thauera phenylacetica]	09892	4
MarR family transcriptional regulator [Thauera phenylacetica]	04671	4
PadR family transcriptional regulator [Thauera phenylacetica]	01433	4
TniQ family protein [Aromatoleum pumilum]	06941	4
hypothetical protein [Aromatoleum aromaticum]	02819	4
type II toxin-antitoxin system VapC family toxin [Azoarcus indigens]	05469	4
DUF3300 domain-containing protein [Azoarcus indigens]	01875	4
type II toxin-antitoxin system MqsR family toxin [Aromatoleum toluclasticum]	04679	4
hypothetical protein [Thauera chlorobenzoica]	02896	4
energy transducer TonB [Azoarcus indigens]	04326	4
DUF4433 domain-containing protein [Thauera phenylacetica]	04308	4
N(5)-hydroxyornithine transformylase PvdF [Azoarcus indigens]	03144	4
hypothetical protein [Aromatoleum toluclasticum]	01777	4
hypothetical protein [Aromatoleum toluclasticum]	05613	4
hypothetical protein [Uliginosibacterium aquaticum]	05221	4
ABC transporter permease [Azoarcus indigens]	00367	4
TnsD family transposase [Aromatoleum toluclasticum]	09413	4
hypothetical protein [Uliginosibacterium aquaticum]	10088	4
type I-E CRISPR-associated endoribonuclease Cas2e [Aromatoleum toluclasticum]	01962	4
type I-E CRISPR-associated protein Cse2/CasB [Aromatoleum toluclasticum]	00498	4
[truncated: 3,306 more rows]
