# Supplementary material for: A description of the genus Denitromonas nom. rev.: Denitromonas iodatirespirans sp. nov., a novel iodate-reducing bacterium, and two novel perchlorate-reducing bacteria, Denitromonas halophila and Denitromonas ohlonensis, isolated from San Francisco Bay intertidal mudflats
Source: Microbiol Spectr. 2023 Sep 29;11(5):e00915-23. doi: 10.1128/spectrum.00915-23 (PMC10581121; doi:10.1128/spectrum.00915-23)
Supplement: Table S6 — Average nucleotide identities presented as percent pairwise identity. [file spectrum.00915-23-s0007.csv]

Query	Zoogloea oleivorans strain Buc	Zoogloea dura	Zoogloea ramigera	Cognatazoarcus halotolerans	Nitrogeniibacter mangrovi	Nitrogeniibacter aestuarii sp. ZN11-R3-1	Nitrogeniibacter aestuarii sp. H1-1-2A	Denitromonas iodatirespirans IR12	Denitromonas halophila SFB-3	Denitromonas ohlonensis SFB-1	Denitromonas ohlonensis SFB-2	Pseudoazoarcus pumilus	Pseudoazoarcus taiwanensis	Aromatoleum bremense strain PbN1	Aromatoleum aromaticum EbN1	Aromatoleum buckelii	Aromatoleum diolicum	Azoarcus sp. KH32C	Aromatoleum toluvorans	Aromatoleum toluolicum	Azoarcus sp. Aa7	Aromatoleum evansii	Aromatoleum petrolei	Aromatoleum tolulyticum	Aromatoleum toluclasticum ATCC 700605	Aromatoleum toluclasticum TC-10	Pseudothauera lacus sp. D20	Pseudothauera hydrothermalis	Pseudothauera nasutitermitis	Pseudothauera rhizosphaerae	Parazoarcus communis LMG 5514	Parazoarcus communis SWub3	Parazoarcus communis	Azoarcus sp. L1K30	Azoarcus sp. TTM-91	Azoarcus indigens VB32	Azoarcus indigens	Azoarcus sp. DD4	Azoarcus olearius BH72	Azoarcus olearius DQS-4	Thauera phenolivorans	Thauera aminoaromatica S2	Thauera phenylacetica	Thauera aromatica K172	Thauera chlorobenzoica	Thauera propionica	Thauera terpenica	Thauera linaloolentis	Thauera butanivorans
Zoogloea oleivorans strain Buc	99.997	83.6785	83.2605	78.4389	78.7746	78.1575	78.2023	78.9677	78.5539	78.7723	78.823	77.9065	78.3155	79.0706	78.4746	78.0889	78.6937	78.6965	78.8944	79.8182	78.7392	78.7323	78.7741	80.371	79.138	79.3772	79.1339	77.6749	79.0879	79.132	80.3995	78.5494	78.6357	78.2753	78.8392	78.9129	78.8214	79.5471	79.3375	79.3285	78.8057	79.3479	79.4424	79.0229	78.9975	79.163	78.6476	79.1587	79.3861
Zoogloea dura	83.9281	100	83.3643	78.7278	79.085	78.3263	78.2042	79.0797	78.4932	78.533	78.5786	78.0656	78.4458	78.7196	78.2838	77.959	78.5688	78.666	78.8243	79.5955	78.8375	78.7899	78.4652	80.3896	78.9439	79.128	79.3501	77.8179	79.2945	79.689	79.9415	78.7469	78.6964	78.3981	79.2728	79.289	79.1935	79.6605	79.4869	79.4779	79.2555	79.5788	79.7501	79.1614	79.0514	79.2294	78.7481	79.1765	79.6404
Zoogloea ramigera	83.27	83.4569	100	78.6242	79.3336	78.0276	77.9277	79.4654	78.8011	78.9408	78.9443	78.5162	78.3262	78.6867	78.5696	78.4133	78.5851	78.9759	79.2723	79.3261	79.14	79.3288	79.0795	79.3052	79.2616	79.3074	79.994	78.0568	79.6753	79.9632	78.7126	78.4955	78.9638	78.1518	79.0356	79.2483	79.2719	79.5796	79.6275	79.6953	79.9386	80.5208	81.052	79.7413	79.7701	79.8994	78.9947	79.8997	80.1065
Cognatazoarcus halotolerans	78.4705	78.6529	78.5935	100	78.7193	78.1089	78.2315	79.3298	78.8024	78.8325	78.8236	77.8753	78.721	78.5298	78.5496	77.9886	78.2539	78.3477	78.6183	78.8814	78.6572	78.4218	78.458	78.6334	78.7302	78.6353	78.8855	78.1083	78.5574	78.6166	78.7844	78.5745	78.7914	78.8531	78.4958	79.088	79.0305	79.2702	79.1235	79.1848	79.174	79.427	79.5234	78.6645	78.8813	78.8316	79.4503	78.6978	79.8001
Nitrogeniibacter mangrovi	78.7582	79.1116	79.3437	78.8167	100	81.6308	81.6355	82.007	80.3703	80.264	80.2679	79.139	78.4876	78.5234	78.3168	78.2317	78.7124	78.9717	79.0632	79.0734	78.9301	79.1243	78.9092	78.949	78.8678	78.923	79.8481	78.4043	80.0349	80.1548	78.7455	78.6041	78.9419	78.5741	79.0785	79.2668	79.2924	79.6131	79.5502	79.5201	79.3742	79.7728	80.022	79.488	79.64	79.4341	78.5648	79.2495	79.5699
Nitrogeniibacter aestuarii sp. ZN11-R3-1	78.1761	78.269	77.9943	78.1219	81.5795	100	98.2779	79.852	79.2836	79.3112	79.3107	77.7925					77.8512	77.9586	77.84	78.0393	78.0232	78.139	77.6504	78.071	77.8912	78.0163	78.4276	77.577	78.3994	78.8748	77.8909	77.9733	78.2371	78.0256	78.1191	78.4241	78.506	78.3876	78.5815	78.5864	78.1921	78.342	78.4948	78.0461	77.9953	78.6096	77.9723	78.1661	78.345
Nitrogeniibacter aestuarii sp. H1-1-2A	78.1465	78.2422	78.0344	78.28	81.5801	98.2229	100	79.8659	79.2581	79.3145	79.2793	77.9784						78.1604	77.7921	77.9322	77.8366	78.0893	77.8181	77.794	77.7334	77.8237	78.5429	77.5669	78.4028	78.8924	77.9398	78.0995	78.4512	78.1533	78.2027	78.3089	78.3944	78.3841	78.5291	78.5574	78.3968	78.4524	78.585	78.1218	78.283	78.5606	77.8507	77.9629	78.2279
Denitromonas iodatirespirans IR12	79.0492	78.8188	79.3214	79.3069	81.6841	79.9494	79.8697	100	85.0271	85.1743	85.1556	79.1433	78.7796	78.9229	78.8132	78.8077	78.8926	79.3783	79.711	79.4637	79.2907	79.4651	79.2666	79.2264	79.5628	79.4982	80.276	78.2571	79.7964	80.0722	78.746	78.5769	79.3049	78.9761	79.082	79.1329	79.0877	79.7476	79.8475	79.9637	79.7663	80.2909	80.5201	79.6014	79.9459	79.6766	78.9537	79.6924	79.9402
Denitromonas halophila SFB-3	78.3873	78.3276	78.7201	78.8621	80.3705	79.3326	79.2678	85.1105	100	94.4583	94.4447	78.1474	78.1888	77.9819	78.0711	77.9597	78.2867	78.5678	78.7703	78.5456	78.5936	78.6234	78.3339	78.4887	78.6092	78.573	79.0907	77.6357	78.8726	79.1891	78.4074	78.359	78.7299	78.5201	78.5452	78.4945	78.5355	78.9039	78.9142	78.9508	78.7771	78.965	79.1552	78.7012	78.8151	78.9415	78.3056	78.7543	79.0078
Denitromonas ohlonensis SFB-1	78.8445	78.5105	78.7245	79.0267	80.3969	79.2206	79.2995	85.2383	94.4713	100	99.9959	78.2858	78.6371	78.5652	78.1592	78.3054	78.4756	78.4517	78.7999	78.8084	78.5011	78.4804	78.5417	78.8048	79.0537	78.9757	78.8779	77.9091	78.7816	78.98	78.7491	78.3068	78.7609	78.4147	78.5807	78.5059	78.5754	79.3403	79.2797	79.2619	78.6542	79.2759	79.4467	78.7446	78.7965	78.9654	78.5894	78.5256	79.0879
Denitromonas ohlonensis SFB-2	78.8999	78.544	78.671	79.0904	80.3835	79.2617	79.3219	85.2423	94.4263	99.9939	100	78.3009	78.5495	78.5202	78.1673	78.2245	78.4959	78.4709	78.9066	78.848	78.5636	78.5683	78.5237	78.8261	79.0284	79.0001	78.9363	77.9219	78.8299	79.0267	78.7546	78.3081	78.8449	78.4303	78.4966	78.5091	78.5407	79.3658	79.2339	79.2749	78.6079	79.3026	79.4156	78.7972	78.7307	78.9833	78.5645	78.5347	79.025
Pseudoazoarcus pumilus	77.9415	77.911	78.5785	77.9888	79.0125	77.8812	78.0399	79.1603	78.3339	78.3407	78.3621	100	79.0211	79.2169	79.048	79.138	79.1161	79.1407	79.6125	79.4655	79.3437	79.4671	79.5053	79.6666	79.3464	79.4994	80.0147	78.3608	80.1141	79.7735	78.2014	78.323	78.6442	78.4727	78.9645	78.8905	78.8853	79.3182	79.3479	79.5017	79.7501	80.0856	80.4902	79.8517	79.8992	79.6268	78.8852	79.4905	80.2434
Pseudoazoarcus taiwanensis	78.3194	78.2972	78.3689	78.6698	78.428			78.6058	78.1284	78.416	78.3948	78.9693	100	79.2387	78.6823	78.5466	78.5947	78.4902	78.7415	78.9031	78.6741	78.9032	78.6745	79.0611	78.9388	79.0943	79.4376	77.9386	79.2327	79.0361	79.2838	78.4837	78.3794	78.2835	78.7291	78.7606	78.6974	79.6588	78.8501	79.0287	79.6189	79.9811	79.9769	79.4196	79.5257	79.3364	79.26	79.0234	79.7399
Aromatoleum bremense strain PbN1	78.8201	78.6804	78.6524	78.6722	78.6572			78.8841	78.1032	78.5394	78.5461	79.094	79.3539	100	92.4623	92.2625	82.2928	81.504	82.7645	82.3739	82.1818	82.2699	81.9799	82.4218	82.4968	82.3106	79.6793	77.9612	79.6821	79.6641	78.9211	78.4733	78.9009	78.5537	79.0471	79.219	79.1511	80.0127	80.2946	80.2266	80.1672	80.2323	80.506	80.696	80.7821	79.9731	79.209	79.7518	80.6052
Aromatoleum aromaticum EbN1	78.5551	78.2461	78.5183	78.6534	78.3355			78.7883	78.0637	78.1162	78.1654	79.0025	78.628	92.5272	100	93.2847	81.5702	81.334	82.4274	82.3209	82.0039	81.847	81.9722	82.3038	82.1406	82.2789	79.3296	77.9623	79.6046	79.5552	78.874	78.3086	78.6596	78.4745	78.8556	79.046	79.0597	80.0703	80.0369	80.009	80.3002	80.2654	80.2826	80.5523	80.6947	79.718	78.8359	79.5475	80.5406
Aromatoleum buckelii	77.941	77.9483	78.3781	78.0309	78.303			78.6208	77.9097	78.0153	78.016	79.1492	78.2746	92.3349	93.1742	100	81.6962	81.3773	82.5134	82.4652	82.0829	82.4674	81.8966	82.3277	82.0125	82.232	79.3519	77.7706	79.614	79.467	78.4018	78.4506	78.6961	78.5099	78.8548	78.8398	78.8738	79.5938	79.9254	79.8896	79.5875	79.9015	80.1116	80.4693	80.7168	79.8207	78.7178	79.6888	80.01
Aromatoleum diolicum	78.5239	78.533	78.5777	78.4528	78.7803		77.7572	79.0912	78.2291	78.3895	78.3821	79.0726	78.5715	81.9723	81.5054	81.6654	100	82.4924	83.493	84.283	83.6051	83.2029	82.8331	83.7202	83.1732	83.1912	79.7904	78.0592	79.3638	79.7145	79.0299	78.8732	79.1923	78.7491	79.4578	79.1095	79.1454	80.3151	80.227	80.186	79.7898	79.8329	79.8224	80.1468	80.0442	79.9329	78.9527	79.5331	80.2569
Azoarcus sp. KH32C	78.7559	78.7086	78.9887	78.3835	78.7372	78.1121	78.0342	79.302	78.4757	78.4569	78.4524	78.9955	78.3781	81.5294	81.2428	81.3092	82.5981	100	83.7756	83.7871	83.4757	83.4823	83.1055	83.6944	83.2332	83.2071	80.0422	78.003	79.4634	79.6059	78.9551	79.0487	79.0868	78.7462	79.2973	79.1892	79.1931	80.3	80.0601	80.1006	80.027	80.1701	80.2599	80.1399	80.1331	80.1928	78.9818	79.9136	80.0535
Aromatoleum toluvorans	78.8185	78.8946	79.4774	78.713	79.0387	77.9311	77.8134	79.5907	78.7996	78.5819	78.5656	79.6767	78.8003	82.6374	82.1965	82.4795	83.3333	83.7628	100	87.569	87.5392	87.4278	87.2395	87.6396	88.1856	87.9184	80.8242	78.4569	80.6549	80.5085	79.2056	79.0879	79.4388	79.1727	80.066	80.0496	80.0132	80.7482	80.9553	80.9917	80.9113	81.2592	81.5808	80.8943	81.0901	80.9232	79.6018	80.7048	81.05
Aromatoleum toluolicum	79.7234	79.7142	79.2755	78.8401	78.8981	77.8141	77.9132	79.4453	78.5646	78.6613	78.7015	79.4155	79.14	82.3495	82.188	82.207	84.2044	83.796	87.5515	100	92.4977	89.3202	88.8774	93.3019	89.6973	89.5767	80.5868	78.176	80.2923	80.5768	79.9627	79.0115	79.4089	79.1452	79.8126	79.9175	79.8774	80.7276	80.611	80.6976	80.7064	81.0486	81.1127	80.7017	80.6744	80.6608	79.6475	80.3328	80.952
Azoarcus sp. Aa7	78.77	78.7432	79.3985	78.5635	78.8253	78.0587	77.9395	79.3698	78.4635	78.5754	78.5554	79.362	78.6636	82.1398	82.0146	82.1144	83.7038	83.5682	87.5593	92.488	100	89.3263	88.775	92.731	90.4708	90.2071	80.5492	78.1644	80.3503	80.3134	78.9173	78.905	79.3763	79.0319	79.7275	79.6902	79.6999	80.7805	80.6057	80.5843	80.5848	80.8915	81.2026	80.9025	80.9284	80.7279	79.3647	80.3857	80.856
Aromatoleum evansii	78.5667	78.7887	79.1255	78.3439	79.0917	77.9729	78.0023	79.3492	78.4309	78.5956	78.6156	79.3565	78.8406	82.0432	81.8458	82.3427	83.2079	83.4349	87.3125	89.3911	89.339	100	91.4249	89.5542	89.2684	89.4139	80.6134	77.9908	80.3262	80.5052	79.0377	79.1198	79.5337	79.1273	79.6349	79.7878	79.7664	80.6561	80.5782	80.5698	80.6902	81.076	81.2646	80.8871	80.9277	80.9185	79.4805	80.2872	80.8898
Aromatoleum petrolei	78.5395	78.2941	79.1617	78.5451	78.9137	77.7799	77.8292	79.1193	78.3618	78.521	78.5375	79.3767	78.6265	81.8838	81.785	81.9945	82.8863	82.9593	87.0902	88.9137	88.8844	91.4475	100	88.9413	88.9719	88.9356	80.3749	78.2587	80.381	80.2705	78.8563	78.7675	79.3294	78.8649	79.4568	79.3534	79.3092	80.4656	80.4774	80.5296	80.5718	80.7666	80.8561	80.511	80.709	80.5353	79.0902	80.12	80.5598
Aromatoleum tolulyticum	80.2531	80.0398	79.4532	78.9476	78.9477	77.9517	77.8959	79.4748	78.6944	78.8532	78.894	79.5832	79.1327	82.3956	82.2573	82.4623	83.7642	83.5802	87.6361	93.2478	92.7191	89.4555	88.9008	100	90.2375	90.252	80.5411	78.1021	80.4338	80.3356	80.0066	78.8273	79.3852	79.1032	79.725	79.8903	79.8895	80.8305	80.6591	80.7458	80.8157	81.1752	81.3154	80.7649	80.9579	80.6723	79.5427	80.4416	80.9125
Aromatoleum toluclasticum ATCC 700605	78.903	78.9427	79.2482	78.6477	78.912	77.7166	77.7281	79.5356	78.491	79.1057	79.0798	79.2639	78.966	82.4559	82.1789	82.0724	83.2929	83.2235	88.0689	89.7807	90.5142	89.192	89.1145	90.3465	100	98.1284	80.5186	78.1951	80.0564	80.44	79.0389	78.9572	79.2325	78.9823	79.6308	79.6843	79.7288	80.7647	80.5279	80.546	80.5032	81.1658	81.1514	80.8471	80.7595	80.8516	79.5718	80.3959	80.813
Aromatoleum toluclasticum TC-10	79.2799	79.1524	79.2159	78.8385	78.864	77.8523	77.7546	79.5214	78.5025	78.8924	78.9155	79.3657	78.941	82.3005	82.1608	82.0158	83.3185	83.1666	87.9008	89.6335	90.2934	89.3535	88.8617	90.3158	98.116	100	80.5615	78.1803	80.325	80.3483	79.1607	78.9854	79.4232	79.1331	79.7837	79.8041	79.6885	80.6416	80.5332	80.5191	80.5452	81.2324	81.1428	80.785	80.6988	80.6101	79.3855	80.3697	80.713
Pseudothauera lacus sp. D20	79.3151	79.5087	80.1861	78.8856	80.0241	78.4888	78.6101	80.2466	79.0092	79.1228	79.133	79.9601	79.3367	79.6907	79.5262	79.4104	80.0869	79.9716	80.7325	80.617	80.5094	80.7595	80.3178	80.7108	80.5118	80.505	100	80.8947	83.8638	84.0345	80.0174	79.77	80.1329	79.5427	81.0881	80.8954	80.8401	81.1977	81.3839	81.3043	81.4347	82.1366	82.4501	81.709	81.8924	81.5152	80.5061	81.0541	81.5991
Pseudothauera hydrothermalis	77.73	77.6249	77.9499	78.2141	78.2701	77.5682	77.7351	78.3614	77.724	77.6859	77.6775	78.2103	78.0113	77.9549	77.9452	77.7701	78.2145	77.9226	78.3961	78.2383	78.0764	78.3048	78.3613	78.1663	78.145	78.1612	81.093	100	80.7899	81.0103	78.5065	78.3715	78.4924	78.355	78.7926	78.7656	78.7851	79.07	79.3401	79.1907	78.8033	79.0724	79.5218	79.2324	79.3211	79.069	78.42	78.8203	79.0773
Pseudothauera nasutitermitis	79.2219	79.2834	79.6718	78.5647	79.9394	78.3223	78.4408	80.0946	78.8917	78.8623	78.8468	80.0071	79.2128	79.7878	79.4788	79.69	79.4821	79.5299	80.6837	80.3428	80.3456	80.2226	80.3002	80.3556	80.2364	80.2376	83.9617	80.8167	100	85.3747	79.6474	79.5463	79.6672	79.4005	81.1916	81.2123	81.309	81.276	81.6136	81.581	80.7921	81.753	82.0697	81.0143	81.3655	81.1673	80.1678	82.3975	82.216
Pseudothauera rhizosphaerae	79.1756	79.5856	80.1481	78.558	80.319	78.899	78.9004	79.9141	79.1538	78.9275	78.9242	79.9354	78.7549	79.6425	79.5236	79.48	79.7525	79.6799	80.6019	80.4392	80.4222	80.5159	80.2833	80.2685	80.2589	80.4135	83.8303	81.0905	85.3591	100	79.6387	79.5973	79.7585	79.3307	81.5438	81.5759	81.5606	81.6083	81.7723	81.7728	81.1925	81.9289	82.3123	81.2997	81.6473	81.0355	80.0306	81.501	81.919
Parazoarcus communis LMG 5514	80.4127	79.9111	78.6483	78.7302	78.5786	77.8369	77.9473	78.6925	78.3479	78.7779	78.7842	78.1744	79.3787	79.0392	78.8283	78.3116	79.124	78.8267	79.1761	79.9612	79.1387	78.9921	78.8134	79.9894	79.0499	79.2608	79.8506	78.5173	79.6583	79.3914	100	98.6462	80.4989	80.0549	79.7664	79.7416	79.7386	80.9866	80.2721	80.2162	79.6819	80.3028	80.5842	79.9149	80.263	80.0549	79.8775	79.8174	80.0865
Parazoarcus communis SWub3	78.6674	78.7862	78.5208	78.6304	78.6201	77.9746	78.0522	78.7067	78.2826	78.2439	78.2614	78.1887	78.6409	78.774	78.6307	78.4039	78.9557	78.826	79.3145	78.928	79.0818	79.1874	78.9465	78.8704	78.8407	78.9293	79.8339	78.5994	79.5626	79.3958	98.6708	100	80.5212	80.511	79.7211	79.6261	79.6095	80.4345	80.5232	80.4858	79.5927	79.8379	79.947	79.8148	79.7935	80.2457	79.4425	79.7729	80.2272
Parazoarcus communis	78.9484	78.7349	78.8261	78.7267	78.9491	78.2927	78.3903	79.3164	78.7506	79.0047	78.9829	78.6955	78.3067	79.0451	78.828	78.9007	79.1716	79.1639	79.3527	79.4241	79.2309	79.4864	79.4255	79.0886	79.4062	79.6011	79.9802	78.3406	79.6341	79.7894	80.5385	80.499	100	83.344	79.6238	79.6919	79.6497	80.4989	80.6423	80.6189	80.0822	80.1738	80.3979	80.1509	80.2998	80.3621	79.5425	79.9856	80.1787
Azoarcus sp. L1K30	78.4003	78.3339	78.213	78.8527	78.5039	78.1001	78.3167	79.0005	78.5632	78.2423	78.2438	78.2969	78.5253	78.6864	78.4036	78.5545	78.7	78.8863	79.34	79.0084	78.999	79.226	78.967	79.046	79.0948	79.2308	79.6372	78.2016	79.1908	79.251	80.0968	80.3075	83.2728	100	79.3236	79.2743	79.2598	80.1884	80.2267	80.1984	79.7324	79.7823	80.0936	79.843	79.9269	80.1521	79.2132	79.575	79.6757
Azoarcus sp. TTM-91	78.9584	79.0962	79.2456	78.4233	79.1862	78.1154	78.1111	79.3174	78.4873	78.6546	78.6831	78.8473	78.8123	79.0787	78.8878	78.916	79.133	79.1747	79.9685	79.814	79.742	79.8049	79.362	79.5954	79.527	79.7906	80.9952	78.768	81.1723	81.5797	79.8495	79.9166	79.6479	79.3717	100	93.9885	93.9476	82.7514	82.4628	82.4413	80.4993	81.0014	80.9779	80.6539	80.7607	80.8541	79.679	80.6101	80.9202
Azoarcus indigens VB32	78.6514	79.0188	79.4612	78.9676	79.3697	78.086	78.1297	79.2175	78.5409	78.4824	78.477	78.9338	78.9092	79.2287	79.0843	78.8265	79.312	79.1901	80.0865	79.8082	79.6557	79.7925	79.5709	79.6104	79.647	79.6914	80.8929	78.903	81.2052	81.4803	79.7361	79.799	79.526	79.441	93.9075	100	99.9924	82.8405	82.4849	82.4358	80.3187	80.9008	80.9796	80.5381	80.6543	80.8646	79.4893	80.7622	81.147
Azoarcus indigens	78.5937	79.1719	79.2926	78.9816	79.2864	78.3199	78.1484	79.1294	78.4175	78.3643	78.336	78.7266	78.7796	79.2591	79.1545	78.7566	79.1782	79.1982	79.9995	79.68	79.6352	79.6883	79.3772	79.726	79.5213	79.629	80.8998	78.8007	81.218	81.6347	79.5838	79.6761	79.6211	79.3204	93.8945	99.9807	100	82.8771	82.5433	82.464	80.4631	80.8034	80.9588	80.5384	80.6249	80.9442	79.5768	80.7458	81.1506
Azoarcus sp. DD4	79.4985	79.6398	79.6573	79.3348	79.5048	78.2924	78.5476	79.6375	78.9241	79.4056	79.4165	79.3178	79.4825	80.1916	79.885	79.6413	80.3459	80.2666	80.8101	80.8055	80.715	80.7824	80.5522	80.7553	80.6575	80.771	81.2771	79.1768	81.3464	81.6277	80.9165	80.4156	80.7091	80.22	82.8467	82.8539	82.8606	100	86.4373	86.4099	81.482	82.0421	82.3341	81.7346	82.0321	81.6916	80.938	81.496	82.1426
Azoarcus olearius BH72	79.1597	79.548	79.8157	79.1624	79.6003	78.6979	78.6843	79.7792	79.0662	79.2953	79.2919	79.3669	78.8071	80.2312	79.8318	79.8099	80.1193	80.0955	81.0832	80.6505	80.5957	80.697	80.6371	80.5866	80.4079	80.4527	81.4394	79.3192	81.3925	81.8339	80.2265	80.3827	80.4699	80.1992	82.6316	82.7318	82.5565	86.4463	100	98.7536	81.4368	81.901	82.1664	81.5146	81.7866	81.8618	80.1195	81.525	81.7146
Azoarcus olearius DQS-4	79.3115	79.5188	79.7076	79.2157	79.505	78.5289	78.42	79.764	78.9773	79.1716	79.1619	79.6313	78.7522	80.3078	79.8514	79.9799	80.1388	80.0567	81.1487	80.6977	80.5827	80.8849	80.3992	80.623	80.6425	80.6746	81.3208	79.2237	81.3931	81.6575	80.3486	80.4862	80.5334	80.1627	82.531	82.5945	82.5916	86.3509	98.768	100	81.5134	81.8893	82.2296	81.5836	81.6817	81.828	80.1062	81.4586	81.5353
Thauera phenolivorans	78.8403	79.1182	80.0562	79.1178	79.4538	78.2306	78.3638	79.7637	78.7033	78.926	78.9053	79.7343	79.4168	80.2214	80.2561	79.8444	79.7071	80.0904	80.9628	80.5411	80.6817	80.6283	80.6386	80.8199	80.4637	80.4678	81.4045	78.7831	80.9995	81.3183	79.8693	79.6344	80.1238	79.6825	80.5325	80.4524	80.3521	81.5239	81.5153	81.628	100	84.0836	84.8395	83.1929	83.5008	82.7517	81.1813	82.1863	82.865
Thauera aminoaromatica S2	79.2258	79.5221	80.4163	79.3054	79.9478	78.4831	78.3994	80.261	79.1137	79.1043	79.1013	80.0692	79.4559	80.1623	79.8952	79.8752	79.8489	80.2835	81.2552	80.8867	80.9483	81.1938	80.8399	81.058	80.9199	80.814	81.9527	79.0844	81.7077	81.7452	80.4424	79.7804	80.164	79.7717	81.1023	81.046	80.915	82.0257	81.8951	82.0162	83.9407	100	92.0408	84.4276	84.6995	84.4562	82.4682	83.4839	84.0926
Thauera phenylacetica	79.3334	79.6944	80.8752	79.4426	80.0033	78.5867	78.6006	80.3189	79.2581	79.2552	79.2608	80.4695	80.0457	80.567	80.1271	80.0649	80.0126	80.3077	81.3495	81.1195	81.0293	81.1493	80.7592	81.1474	81.0545	81.0646	82.1758	79.3002	81.9801	82.1864	80.2582	79.9062	80.45	79.8574	80.9203	80.8297	80.8704	82.2646	82.0446	82.151	84.5822	91.9008	100	84.6895	85.131	84.5304	82.9673	83.5244	84.1439
Thauera aromatica K172	79.1471	79.271	79.9828	78.8082	79.5614	78.218	78.2634	79.7716	78.7803	78.7677	78.7299	80.0714	79.5182	80.6487	80.8206	80.4912	80.0899	80.1801	81.1621	80.9257	81.0019	80.9279	80.7792	80.7901	80.881	80.914	81.7364	79.119	81.1579	81.376	80.137	79.9106	80.0064	79.8984	80.6583	80.6935	80.7366	81.8906	81.7062	81.5983	83.2184	84.3439	84.9195	100	93.3578	83.3575	81.6324	82.7846	83.2539
Thauera chlorobenzoica	79.1513	79.0279	79.9478	78.8276	79.774	78.1523	78.1515	79.9667	78.9309	78.9992	78.9922	79.8151	79.4551	80.9033	80.8037	80.6437	80.1233	80.1488	81.0896	80.9621	81.102	81.1048	80.7753	80.9832	80.9043	80.8621	81.8885	79.3668	81.4791	81.4398	80.1065	79.7055	80.322	79.9069	80.8849	80.7262	80.6938	82.0076	81.9495	81.914	83.4295	84.7191	85.2531	93.3297	100	83.4454	82.2156	82.912	83.685
Thauera propionica	78.9105	79.248	79.8874	78.8434	79.4638	78.3884	78.2677	79.8397	78.9506	78.9751	78.9644	79.6045	79.1298	79.8585	79.6365	79.6555	80.0488	80.1111	81.0208	80.6087	80.7991	81.0836	80.4897	80.708	80.632	80.7075	81.4059	78.9625	81.2573	81.1455	80.1873	80.2216	80.4256	80.0637	80.8829	80.7992	80.875	81.7446	81.9661	81.9314	82.6574	84.5369	84.6506	83.2468	83.1632	100	82.6667	84.7005	84.7644
Thauera terpenica	78.4991	78.7937	78.9681	79.4648	78.7127	77.996	78.093	79.0039	78.2922	78.6961	78.6741	78.9121	79.1139	79.2906	79.0817	78.8095	79.0068	79.0461	79.7483	79.6432	79.5924	79.5591	79.4195	79.5864	79.5556	79.5542	80.4269	78.8395	79.9879	80.0242	79.9523	79.4732	79.735	79.307	79.5592	79.658	79.645	80.9852	80.1457	80.2745	81.4455	82.7198	83.3819	81.3967	82.2352	82.9176	100	82.4934	82.8594
Thauera linaloolentis	79.0893	79.0569	79.717	78.7657	79.1572	77.9425	78.0803	79.691	78.8171	78.8048	78.8323	79.5176	78.965	79.8984	79.5144	79.5478	79.6706	80.021	80.8333	80.5064	80.4018	80.3919	80.0582	80.552	80.2307	80.4098	81.0512	78.7288	82.3889	81.5746	79.7765	79.8822	80.2101	79.5925	80.6997	80.9204	80.8953	81.4313	81.4729	81.5134	82.0909	83.5758	83.8044	82.736	82.8082	84.7201	82.458	100	88.3879
Thauera butanivorans	79.2987	79.6691	80.2467	79.9121	79.6976	78.3109	78.2504	79.9634	78.7341	79.0933	79.1231	80.1324	79.7702	80.554	80.5388	80.3196	80.1523	80.2357	80.9078	80.8886	80.8223	81.0479	80.5148	81.0112	80.7829	80.8474	81.4589	79.1101	82.1544	82.0167	80.2632	80.4069	80.2817	79.8242	81.0896	81.287	81.1922	81.8791	81.8601	81.7143	82.6452	83.9171	84.214	83.2197	83.4761	84.7322	82.6351	88.2937	100
	Azospira oryzae	Rhodocyclus purpureus	Propionivibrio dicarboxylicus	Oryzomicrobium terrae	Niveibacterium umoris	Niveibacterium sp. COAC-50	Niveibacterium microcysteis	Uliginosibacterium gangwonense	Uliginosibacterium aquaticum	Candidatus Dactylopiibacterium carminicum	Zoogloea oleivorans strain Buc	Zoogloea dura	Zoogloea ramigera	Cognatazoarcus halotolerans	Nitrogeniibacter mangrovi	Nitrogeniibacter aestuarii sp. ZN11-R3-1	Nitrogeniibacter aestuarii sp. H1-1-2A	Denitromonas iodatirespirans IR12	Denitromonas halophila SFB-3	Denitromonas ohlonensis SFB-1	Denitromonas ohlonensis SFB-2	Pseudoazoarcus pumilus	Pseudoazoarcus taiwanensis	Aromatoleum bremense strain PbN1	Aromatoleum aromaticum EbN1	Aromatoleum buckelii	Aromatoleum diolicum	Azoarcus sp. KH32C	Aromatoleum toluvorans	Aromatoleum toluolicum	Azoarcus sp. Aa7	Aromatoleum evansii	Aromatoleum petrolei	Aromatoleum tolulyticum	Aromatoleum toluclasticum ATCC 700605	Aromatoleum toluclasticum TC-10	Pseudothauera lacus sp. D20	Pseudothauera hydrothermalis	Pseudothauera nasutitermitis	Pseudothauera rhizosphaerae	Parazoarcus communis LMG 5514	Parazoarcus communis SWub3	Parazoarcus communis	Azoarcus sp. L1K30	Azoarcus sp. TTM-91	Azoarcus indigens VB32	Azoarcus indigens	Azoarcus sp. DD4	Azoarcus olearius BH72
Azospira oryzae	1	0.763817427	0.78605042	0.845606113	0.715415658	0.69787506	0.702090174	0.725722637	0.755078448	0.746712689	0.706189291	0.714723679	0.746856251	0.713203289	0.740846916	0.705778491	0.701136546	0.700864277	0.726143101	0.728810802	0.728951436	0.742273957	0.731345715	0.716662628	0.684552588	0.715277217	0.709895414	0.709757863	0.724042829	0.669468227	0.696249002	0.673279798	0.709482828	0.703454356	0.684419084	0.686156287	0.770871521	0.791621006	0.73360522	0.738995254	0.704137267	0.718467012	0.742559646	0.726704038	0.711823454	0.695301906	0.702499199	0.702771992	0.740704341
Rhodocyclus purpureus	0.763817427	1	0.744275749	0.756093531	0.67816818	0.658007645	0.659950016	0.680822459	0.698825034	0.703727455	0.668812814	0.668026997	0.724882324	0.670780599	0.689507154	0.648747188	0.646448214	0.64951494	0.671700488	0.671569013	0.671700488	0.719579288	0.694220805	0.707971713	0.691389464	0.703590895	0.67737353	0.667765223	0.687763043	0.640475455	0.663978705	0.643392871	0.673279798	0.6661963	0.650283407	0.651694125	0.725302378	0.75016469	0.68856757	0.691793361	0.673675093	0.684819659	0.701136546	0.68388528	0.660858014	0.646320682	0.652593111	0.657749006	0.692871366
Propionivibrio dicarboxylicus	0.78605042	0.744275749	1	0.761040683	0.68215275	0.665021543	0.669599372	0.717772569	0.730640827	0.732898492	0.653235843	0.666718946	0.694896332	0.668681793	0.691389464	0.654394022	0.649003026	0.657749006	0.675918625	0.678698365	0.678830964	0.720414441	0.686691532	0.680158103	0.65015528	0.677770761	0.669468227	0.676711896	0.685621382	0.640222257	0.665543453	0.640095686	0.670649269	0.668288854	0.654651615	0.660209342	0.712237171	0.735303723	0.684819659	0.696926148	0.656198862	0.666588254	0.697332694	0.685220425	0.658266365	0.6455559	0.651052591	0.655167043	0.684552588
Oryzomicrobium terrae	0.845606113	0.756093531	0.761040683	1	0.706189291	0.695301906	0.698417772	0.718050279	0.742559646	0.737147528	0.695166693	0.715969643	0.74441891	0.710583501	0.740989515	0.699368354	0.694761183	0.69909665	0.725162338	0.731768924	0.731910039	0.751029824	0.732333524	0.722366288	0.690313345	0.723763179	0.714447044	0.714308759	0.728107976	0.676976487	0.705094264	0.678963583	0.717911413	0.709620335	0.692871366	0.693815748	0.760165631	0.782455552	0.728107976	0.735728869	0.706189291	0.725862769	0.745565046	0.725162338	0.712513093	0.700047992	0.706463268	0.711134369	0.743703339
Niveibacterium umoris	0.715415658	0.67816818	0.68215275	0.706189291	1	0.878723592	0.886226482	0.711685592	0.725302378	0.692062734	0.647086175	0.664891117	0.686557689	0.674730124	0.688433429	0.652336158	0.64823575	0.655167043	0.662807072	0.668943856	0.669074918	0.673279798	0.662416895	0.637442219	0.617011564	0.646065675	0.654136509	0.655811779	0.653107257	0.615045593	0.639336676	0.618119528	0.648875097	0.646575767	0.623062237	0.627661204	0.698010705	0.713479523	0.658266365	0.663978705	0.647469188	0.659302053	0.684953227	0.671700488	0.656457018	0.633164285	0.639083828	0.646193169	0.681620381
Niveibacterium sp. COAC-50	0.69787506	0.658007645	0.665021543	0.695301906	0.878723592	1	0.947050202	0.703181345	0.711409936	0.681886524	0.637442219	0.653235843	0.674598172	0.661117624	0.677241162	0.644410058	0.640602084	0.646193169	0.655038156	0.662937172	0.663067293	0.657878315	0.652336158	0.631409272	0.608445588	0.639210242	0.64823575	0.650411555	0.642123155	0.60990759	0.631785029	0.611983314	0.640475455	0.637189955	0.619352381	0.621452548	0.678963583	0.695707675	0.641362267	0.656198862	0.635300454	0.646448214	0.674598172	0.6620269	0.649003026	0.626166794	0.632286307	0.641362267	0.669730537
Niveibacterium microcysteis	0.702090174	0.659950016	0.669599372	0.698417772	0.886226482	0.947050202	1	0.705504734	0.714308759	0.681753442	0.638073218	0.657749006	0.679228885	0.666457582	0.684552588	0.64836358	0.643519951	0.649899084	0.659820383	0.66724192	0.667372715	0.662937172	0.656586126	0.63504885	0.612227869	0.641362267	0.649386932	0.650539722	0.646830931	0.613206831	0.631659757	0.614554847	0.641108795	0.639842605	0.620216496	0.620834287	0.682818686	0.698825034	0.647596899	0.659172521	0.641489033	0.653493076	0.681088349	0.666588254	0.651950878	0.630783396	0.637189955	0.64504644	0.674598172
Uliginosibacterium gangwonense	0.725722637	0.680822459	0.717772569	0.718050279	0.711685592	0.703181345	0.705504734	1	0.792527621	0.760165631	0.64504644	0.653235843	0.668812814	0.653621723	0.676976487	0.641869448	0.644664552	0.652336158	0.645810748	0.659561177	0.65969077	0.669861722	0.655424877	0.652464624	0.629658028	0.653750389	0.653621723	0.650667909	0.667372715	0.619969512	0.636559637	0.622814385	0.651950878	0.646575767	0.629782992	0.63366641	0.686691532	0.704137267	0.663457776	0.665021543	0.642630806	0.647469188	0.671174713	0.661507192	0.653879076	0.638199476	0.645173775	0.652593111	0.673675093
Uliginosibacterium aquaticum	0.755078448	0.698825034	0.730640827	0.742559646	0.725302378	0.711409936	0.714308759	0.792527621	1	0.811780752	0.665412945	0.682285895	0.697603834	0.678698365	0.703590895	0.679228885	0.676315167	0.673148075	0.678830964	0.685888792	0.686022529	0.701953876	0.6832185	0.669074918	0.641489033	0.669074918	0.677108814	0.675918625	0.683751881	0.635678005	0.665282457	0.638325753	0.667503531	0.664369616	0.64772463	0.651950878	0.724182688	0.73332246	0.690178926	0.692062734	0.671043321	0.685086815	0.707422879	0.695978296	0.683751881	0.666718946	0.673938726	0.676315167	0.705915403
Candidatus Dactylopiibacterium carminicum	0.746712689	0.703727455	0.732898492	0.737147528	0.692062734	0.681886524	0.681753442	0.760165631	0.811780752	1	0.645810748	0.657361198	0.678830964	0.666588254	0.693815748	0.657749006	0.65336445	0.653879076	0.668026997	0.673148075	0.673279798	0.713755846	0.683485149	0.6661963	0.647341497	0.671700488	0.659302053	0.659172521	0.676050785	0.624675126	0.652593111	0.629533083	0.655811779	0.65529595	0.638578367	0.643519951	0.727827006	0.738710733	0.707834472	0.698010705	0.671306126	0.676579632	0.693815748	0.679096224	0.677903213	0.662807072	0.669206	0.667111146	0.690716729
Zoogloea oleivorans strain Buc	0.706189291	0.668812814	0.653235843	0.695166693	0.647086175	0.637442219	0.638073218	0.64504644	0.665412945	0.645810748	1	0.807466621	0.77190496	0.702771992	0.691524075	0.664369616	0.664630326	0.668550793	0.668681793	0.686557689	0.686691532	0.658525166	0.676182965	0.677903213	0.651052591	0.671831983	0.675654368	0.668419813	0.673806899	0.64951494	0.654265255	0.642250039	0.663978705	0.67763833	0.652207711	0.653879076	0.684419084	0.703727455	0.670386671	0.664630326	0.695707675	0.684419084	0.699640144	0.703181345	0.6659351	0.649003026	0.65529595	0.689507154	0.699776072
Zoogloea dura	0.714723679	0.668026997	0.666718946	0.715969643	0.664891117	0.653235843	0.657749006	0.653235843	0.682285895	0.657361198	0.807466621	1	0.765429022	0.717078688	0.700728175	0.681221326	0.683085207	0.677770761	0.677903213	0.693275972	0.693410884	0.671043321	0.678035686	0.67262139	0.643901307	0.667111146	0.685755076	0.684552588	0.685487708	0.660858014	0.662807072	0.648619299	0.677108814	0.684819659	0.663067293	0.664760711	0.696790675	0.710583501	0.680955394	0.685755076	0.699776072	0.712375121	0.717217419	0.723343874	0.699232491	0.67763833	0.683351814	0.712099243	0.726002924
Zoogloea ramigera	0.746856251	0.724882324	0.694896332	0.74441891	0.686557689	0.674598172	0.679228885	0.668812814	0.697603834	0.678830964	0.77190496	0.765429022	1	0.725162338	0.716939979	0.691389464	0.684419084	0.685487708	0.706463268	0.713203289	0.713341395	0.705641602	0.7085209	0.69909665	0.671831983	0.696384388	0.696790675	0.687227118	0.700592095	0.660339036	0.689775799	0.66124746	0.685621382	0.684285601	0.668812814	0.668157915	0.73558713	0.752907216	0.685755076	0.700047992	0.703864037	0.710721185	0.729232772	0.718605967	0.690044529	0.67051796	0.677241162	0.694355867	0.72348362
Cognatazoarcus halotolerans	0.713203289	0.670780599	0.668681793	0.710583501	0.674730124	0.661117624	0.666457582	0.653621723	0.678698365	0.666588254	0.702771992	0.717078688	0.725162338	1	0.765869059	0.733181114	0.734878785	0.737999836	0.7487247	0.766602942	0.766456117	0.694896332	0.711134369	0.698960831	0.672226593	0.693815748	0.711134369	0.696519796	0.707560055	0.676976487	0.686156287	0.673148075	0.701136546	0.703317839	0.68856757	0.689507154	0.721389811	0.739564577	0.70838357	0.696655225	0.714447044	0.718883947	0.765575677	0.756528926	0.695572397	0.680158103	0.687227118	0.716662628	0.728951436
Nitrogeniibacter mangrovi	0.740846916	0.689507154	0.691389464	0.740989515	0.688433429	0.677241162	0.684552588	0.676976487	0.703590895	0.693815748	0.691524075	0.700728175	0.716939979	0.765869059	1	0.833189581	0.827515047	0.792981272	0.805623991	0.804857337	0.804704084	0.72502232	0.723204151	0.698553504	0.667634366	0.698825034	0.719579288	0.717217419	0.72152924	0.675786486	0.691389464	0.674598172	0.710583501	0.703454356	0.678565787	0.6832185	0.757109788	0.764842647	0.707148594	0.728810802	0.715138799	0.730499919	0.770134088	0.759874141	0.710170583	0.691254874	0.69787506	0.718744946	0.743560295
Nitrogeniibacter aestuarii sp. ZN11-R3-1	0.705778491	0.648747188	0.654394022	0.699368354	0.652336158	0.644410058	0.64836358	0.641869448	0.679228885	0.657749006	0.664369616	0.681221326	0.691389464	0.733181114	0.833189581	1	0.962330348	0.764256661	0.768219634	0.767190488	0.767043565	0.688701732	0.686423867	0.660987809	0.626913656	0.658654597	0.6832185	0.679096224	0.683751881	0.643519951	0.660598484	0.644919124	0.674070573	0.673016373	0.649771016	0.651694125	0.723343874	0.724042829	0.67262139	0.687763043	0.68856757	0.704273915	0.738426305	0.729092092	0.683751881	0.665412945	0.671569013	0.692601736	0.721389811
Nitrogeniibacter aestuarii sp. H1-1-2A	0.701136546	0.646448214	0.649003026	0.694761183	0.64823575	0.640602084	0.643519951	0.644664552	0.676315167	0.65336445	0.664630326	0.683085207	0.684419084	0.734878785	0.827515047	0.962330348	1	0.76807254	0.76089478	0.766602942	0.766456117	0.682818686	0.688031133	0.665673981	0.632160958	0.663848442	0.688835916	0.675654368	0.691254874	0.648619299	0.653879076	0.64951494	0.680158103	0.673279798	0.650283407	0.653493076	0.716662628	0.720135966	0.67552227	0.684552588	0.687227118	0.7010004	0.735303723	0.723763179	0.678963583	0.663067293	0.669468227	0.694761183	0.716939979
Denitromonas iodatirespirans IR12	0.700864277	0.64951494	0.657749006	0.69909665	0.655167043	0.646193169	0.649899084	0.652336158	0.673148075	0.653879076	0.668550793	0.677770761	0.685487708	0.737999836	0.792981272	0.764256661	0.76807254	1	0.825631335	0.831136383	0.831294158	0.685755076	0.701272713	0.681487342	0.654265255	0.683085207	0.693410884	0.683085207	0.699912021	0.664630326	0.67763833	0.663197433	0.688701732	0.683351814	0.666849659	0.674070573	0.717217419	0.72712498	0.681620381	0.690178926	0.695572397	0.700456036	0.736154223	0.726563769	0.681886524	0.668026997	0.673938726	0.700183985	0.7103082
Denitromonas halophila SFB-3	0.726143101	0.671700488	0.675918625	0.725162338	0.662807072	0.655038156	0.659820383	0.645810748	0.678830964	0.668026997	0.668681793	0.677903213	0.706463268	0.7487247	0.805623991	0.768219634	0.76089478	0.825631335	1	0.900733321	0.900563355	0.711685592	0.713479523	0.682419061	0.657749006	0.685354056	0.69787506	0.689104347	0.697061642	0.658784047	0.678830964	0.659950016	0.696384388	0.688299309	0.668288854	0.671306126	0.730499919	0.743989497	0.684686113	0.703590895	0.694355867	0.705504734	0.750020585	0.73686361	0.676182965	0.662676993	0.668550793	0.693006213	0.715415658
Denitromonas ohlonensis SFB-1	0.728810802	0.671569013	0.678698365	0.731768924	0.668943856	0.662937172	0.66724192	0.659561177	0.685888792	0.673148075	0.686557689	0.693275972	0.713203289	0.766602942	0.804857337	0.767190488	0.766602942	0.831136383	0.900733321	1	0.999811818	0.712375121	0.727827006	0.700592095	0.669861722	0.699232491	0.712513093	0.696519796	0.705915403	0.674862096	0.690716729	0.673148075	0.714308759	0.703044872	0.687763043	0.687897078	0.734312525	0.748436986	0.698825034	0.701817599	0.707011485	0.705367889	0.756528926	0.735303723	0.685888792	0.667503531	0.672358171	0.711961337	0.721389811
Denitromonas ohlonensis SFB-2	0.728951436	0.671700488	0.678830964	0.731910039	0.669074918	0.663067293	0.667372715	0.65969077	0.686022529	0.673279798	0.686691532	0.693410884	0.713341395	0.766456117	0.804704084	0.767043565	0.766456117	0.831294158	0.900563355	0.999811818	1	0.712513093	0.72796748	0.700728175	0.669992928	0.699368354	0.712651088	0.696655225	0.706052336	0.674994089	0.690851233	0.673279798	0.714447044	0.703181345	0.687897078	0.688031133	0.734171018	0.748580831	0.698960831	0.701953876	0.706874398	0.705231065	0.756674105	0.735445415	0.686022529	0.667634366	0.67248977	0.712099243	0.72152924
Pseudoazoarcus pumilus	0.742273957	0.719579288	0.720414441	0.751029824	0.673279798	0.657878315	0.662937172	0.669861722	0.701953876	0.713755846	0.658525166	0.671043321	0.705641602	0.694896332	0.72502232	0.688701732	0.682818686	0.685755076	0.711685592	0.712375121	0.712513093	1	0.763817427	0.718883947	0.696384388	0.717494949	0.694355867	0.685888792	0.698689258	0.653879076	0.686290067	0.66046875	0.690178926	0.686156287	0.670386671	0.673148075	0.757109788	0.780812736	0.717356173	0.735020408	0.705231065	0.717633748	0.730640827	0.712513093	0.697332694	0.681886524	0.688970121	0.687093189	0.718467012
Pseudoazoarcus taiwanensis	0.731345715	0.694220805	0.686691532	0.732333524	0.662416895	0.652336158	0.656586126	0.655424877	0.6832185	0.683485149	0.676182965	0.678035686	0.7085209	0.711134369	0.723204151	0.686423867	0.688031133	0.701272713	0.713479523	0.727827006	0.72796748	0.763817427	1	0.724042829	0.695978296	0.716801292	0.698825034	0.679361568	0.702908421	0.666718946	0.688299309	0.671569013	0.695437141	0.690851233	0.678698365	0.682285895	0.767484407	0.778577406	0.742273957	0.734312525	0.726704038	0.718328078	0.731063691	0.717911413	0.690178926	0.676447389	0.681088349	0.696926148	0.711961337
Aromatoleum bremense strain PbN1	0.716662628	0.707971713	0.680158103	0.722366288	0.637442219	0.631409272	0.63504885	0.652464624	0.669074918	0.6661963	0.677903213	0.67262139	0.69909665	0.698960831	0.698553504	0.660987809	0.665673981	0.681487342	0.682419061	0.700592095	0.700728175	0.718883947	0.724042829	1	0.826415743	0.845445863	0.756819309	0.728389038	0.755948447	0.718050279	0.728248496	0.716523986	0.75059715	0.74170286	0.736154223	0.732898492	0.717911413	0.744848535	0.693545817	0.706874398	0.68816521	0.691928037	0.716385367	0.707834472	0.679626995	0.665021543	0.671437559	0.692466953	0.718189167
Aromatoleum aromaticum EbN1	0.684552588	0.691389464	0.65015528	0.690313345	0.617011564	0.608445588	0.612227869	0.629658028	0.641489033	0.647341497	0.651052591	0.643901307	0.671831983	0.672226593	0.667634366	0.626913656	0.632160958	0.654265255	0.657749006	0.669861722	0.669992928	0.696384388	0.695978296	0.826415743	1	0.851555014	0.715415658	0.688299309	0.713755846	0.690447785	0.691120306	0.691389464	0.712789105	0.705094264	0.699232491	0.69909665	0.690851233	0.713617673	0.676711896	0.678565787	0.663327594	0.658654597	0.680025294	0.67262139	0.65632793	0.649258943	0.656844403	0.658654597	0.684152139
Aromatoleum buckelii	0.715277217	0.703590895	0.677770761	0.723763179	0.646065675	0.639210242	0.641362267	0.653750389	0.669074918	0.671700488	0.671831983	0.667111146	0.696384388	0.693815748	0.698825034	0.658654597	0.663848442	0.683085207	0.685354056	0.699232491	0.699368354	0.717494949	0.716801292	0.845445863	0.851555014	1	0.762354892	0.72502232	0.751895813	0.719996763	0.719301084	0.714032258	0.75030882	0.734595609	0.724602402	0.726704038	0.721250405	0.745995235	0.688433429	0.704683991	0.682552248	0.690044529	0.717494949	0.702635584	0.688433429	0.67262139	0.678300695	0.683618504	0.722087182
Aromatoleum diolicum	0.709895414	0.67737353	0.669468227	0.714447044	0.654136509	0.64823575	0.649386932	0.653621723	0.677108814	0.659302053	0.675654368	0.685755076	0.696790675	0.711134369	0.719579288	0.6832185	0.688835916	0.693410884	0.69787506	0.712513093	0.712651088	0.694355867	0.698825034	0.756819309	0.715415658	0.762354892	1	0.815339939	0.805317251	0.832557337	0.811780752	0.799813701	0.826572705	0.832873405	0.797074491	0.799966125	0.719718424	0.728248496	0.686691532	0.702090174	0.693950745	0.706463268	0.734737186	0.724042829	0.685354056	0.66724192	0.672884691	0.719440175	0.7295142
Azoarcus sp. KH32C	0.709757863	0.667765223	0.676711896	0.714308759	0.655811779	0.650411555	0.650539722	0.650667909	0.675918625	0.659172521	0.668419813	0.684552588	0.687227118	0.696519796	0.717217419	0.679096224	0.675654368	0.683085207	0.689104347	0.696519796	0.696655225	0.685888792	0.679361568	0.728389038	0.688299309	0.72502232	0.815339939	1	0.798443053	0.786801177	0.785450269	0.76792547	0.820159287	0.803785114	0.776199231	0.777536171	0.703590895	0.713894041	0.67091195	0.690851233	0.669599372	0.689775799	0.723623388	0.717494949	0.679361568	0.667111146	0.673279798	0.704957484	0.72432257
Aromatoleum toluvorans	0.724042829	0.687763043	0.685621382	0.728107976	0.653107257	0.642123155	0.646830931	0.667372715	0.683751881	0.676050785	0.673806899	0.685487708	0.700592095	0.707560055	0.72152924	0.683751881	0.691254874	0.699912021	0.697061642	0.705915403	0.706052336	0.698689258	0.702908421	0.755948447	0.713755846	0.751895813	0.805317251	0.798443053	1	0.794495103	0.810237629	0.786801177	0.828143816	0.826258807	0.827043755	0.824064538	0.716939979	0.736437908	0.691793361	0.706737332	0.692871366	0.704000641	0.731627831	0.717078688	0.685354056	0.668550793	0.673675093	0.703181345	0.723343874
Aromatoleum toluolicum	0.669468227	0.640475455	0.640222257	0.676976487	0.615045593	0.60990759	0.613206831	0.619969512	0.635678005	0.624675126	0.64951494	0.660858014	0.660339036	0.676976487	0.675786486	0.643519951	0.648619299	0.664630326	0.658784047	0.674862096	0.674994089	0.653879076	0.666718946	0.718050279	0.690447785	0.719996763	0.832557337	0.786801177	0.794495103	1	0.807005611	0.820627034	0.832715357	0.838104298	0.811935209	0.804091334	0.673806899	0.680822459	0.657361198	0.6659351	0.670124155	0.670124155	0.701817599	0.685888792	0.649130975	0.638325753	0.643265811	0.690313345	0.690313345
Azoarcus sp. Aa7	0.696249002	0.663978705	0.665543453	0.705094264	0.639336676	0.631785029	0.631659757	0.636559637	0.665282457	0.652593111	0.654265255	0.662807072	0.689775799	0.686156287	0.691389464	0.660598484	0.653879076	0.67763833	0.678830964	0.690716729	0.690851233	0.686290067	0.688299309	0.728248496	0.691120306	0.719301084	0.811780752	0.785450269	0.810237629	0.807005611	1	0.808389347	0.811626321	0.835088931	0.837786425	0.834772099	0.704000641	0.710170583	0.666326931	0.685354056	0.680025294	0.690447785	0.710721185	0.698689258	0.668681793	0.652464624	0.656715255	0.686423867	0.702908421
Aromatoleum evansii	0.673279798	0.643392871	0.640095686	0.678963583	0.618119528	0.611983314	0.614554847	0.622814385	0.638325753	0.629533083	0.642250039	0.648619299	0.66124746	0.673148075	0.674598172	0.644919124	0.64951494	0.663197433	0.659950016	0.673148075	0.673279798	0.66046875	0.671569013	0.716523986	0.691389464	0.714032258	0.799813701	0.76792547	0.786801177	0.820627034	0.808389347	1	0.828143816	0.811008862	0.802255575	0.805163921	0.681354323	0.683351814	0.657490447	0.662156878	0.669206	0.668943856	0.697061642	0.682285895	0.644919124	0.634671589	0.641108795	0.689104347	0.691254874
Aromatoleum petrolei	0.709482828	0.673279798	0.670649269	0.717911413	0.648875097	0.640475455	0.641108795	0.651950878	0.667503531	0.655811779	0.663978705	0.677108814	0.685621382	0.701136546	0.710583501	0.674070573	0.680158103	0.688701732	0.696384388	0.714308759	0.714447044	0.690178926	0.695437141	0.75059715	0.712789105	0.75030882	0.826572705	0.820159287	0.828143816	0.832715357	0.811626321	0.828143816	1	0.837151007	0.834455377	0.829245202	0.705231065	0.721111021	0.674862096	0.69273654	0.684953227	0.696519796	0.733463828	0.716385367	0.680689546	0.664239292	0.669337103	0.716523986	0.720693005
Aromatoleum tolulyticum	0.703454356	0.6661963	0.668288854	0.709620335	0.646575767	0.637189955	0.639842605	0.646575767	0.664369616	0.65529595	0.67763833	0.684819659	0.684285601	0.703317839	0.703454356	0.673016373	0.673279798	0.683351814	0.688299309	0.703044872	0.703181345	0.686156287	0.690851233	0.74170286	0.705094264	0.734595609	0.832873405	0.803785114	0.826258807	0.838104298	0.835088931	0.811008862	0.837151007	1	0.838899464	0.855758317	0.710170583	0.713065205	0.684419084	0.695707675	0.690313345	0.687361067	0.721947663	0.706189291	0.676976487	0.658525166	0.664630326	0.707697252	0.718189167
Aromatoleum toluclasticum ATCC 700605	0.684419084	0.650283407	0.654651615	0.692871366	0.623062237	0.619352381	0.620216496	0.629782992	0.64772463	0.638578367	0.652207711	0.663067293	0.668812814	0.68856757	0.678565787	0.649771016	0.650283407	0.666849659	0.668288854	0.687763043	0.687897078	0.670386671	0.678698365	0.736154223	0.699232491	0.724602402	0.797074491	0.776199231	0.827043755	0.811935209	0.837786425	0.802255575	0.834455377	0.838899464	1	0.909613657	0.682419061	0.693006213	0.667111146	0.671306126	0.670780599	0.677108814	0.705778491	0.69273654	0.65904301	0.643265811	0.648491429	0.689372864	0.690985759
Aromatoleum toluclasticum TC-10	0.686156287	0.651694125	0.660209342	0.693815748	0.627661204	0.621452548	0.620834287	0.63366641	0.651950878	0.643519951	0.653879076	0.664760711	0.668157915	0.689507154	0.6832185	0.651694125	0.653493076	0.674070573	0.671306126	0.687897078	0.688031133	0.673148075	0.682285895	0.732898492	0.69909665	0.726704038	0.799966125	0.777536171	0.824064538	0.804091334	0.834772099	0.805163921	0.829245202	0.855758317	0.909613657	1	0.68816521	0.696384388	0.668812814	0.680423782	0.67275303	0.675918625	0.701545112	0.694220805	0.661507192	0.646193169	0.65015528	0.68816521	0.695166693
Pseudothauera lacus sp. D20	0.770871521	0.725302378	0.712237171	0.760165631	0.698010705	0.678963583	0.682818686	0.686691532	0.724182688	0.727827006	0.684419084	0.696790675	0.73558713	0.721389811	0.757109788	0.723343874	0.716662628	0.717217419	0.730499919	0.734312525	0.734171018	0.757109788	0.767484407	0.717911413	0.690851233	0.721250405	0.719718424	0.703590895	0.716939979	0.673806899	0.704000641	0.681354323	0.705231065	0.710170583	0.682419061	0.68816521	1	0.825631335	0.77991793	0.785600269	0.751751422	0.761916604	0.775902406	0.751318392	0.728670191	0.708795626	0.716385367	0.718328078	0.754933532
Pseudothauera hydrothermalis	0.791621006	0.75016469	0.735303723	0.782455552	0.713479523	0.695707675	0.698825034	0.704137267	0.73332246	0.738710733	0.703727455	0.710583501	0.752907216	0.739564577	0.764842647	0.724042829	0.720135966	0.72712498	0.743989497	0.748436986	0.748580831	0.780812736	0.778577406	0.744848535	0.713617673	0.745995235	0.728248496	0.713894041	0.736437908	0.680822459	0.710170583	0.683351814	0.721111021	0.713065205	0.693006213	0.696384388	0.825631335	1	0.770576475	0.791168043	0.748436986	0.769102714	0.780514367	0.763378412	0.737573578	0.719996763	0.727405722	0.724882324	0.762939615
Pseudothauera nasutitermitis	0.73360522	0.68856757	0.684819659	0.728107976	0.658266365	0.641362267	0.647596899	0.663457776	0.690178926	0.707834472	0.670386671	0.680955394	0.685755076	0.70838357	0.707148594	0.67262139	0.67552227	0.681620381	0.684686113	0.698825034	0.698960831	0.717356173	0.742273957	0.693545817	0.676711896	0.688433429	0.686691532	0.67091195	0.691793361	0.657361198	0.666326931	0.657490447	0.674862096	0.684419084	0.667111146	0.668812814	0.77991793	0.770576475	1	0.797074491	0.717217419	0.710032987	0.715138799	0.709620335	0.716385367	0.705231065	0.713341395	0.706189291	0.717494949
Pseudothauera rhizosphaerae	0.738995254	0.691793361	0.696926148	0.735728869	0.663978705	0.656198862	0.659172521	0.665021543	0.692062734	0.698010705	0.664630326	0.685755076	0.700047992	0.696655225	0.728810802	0.687763043	0.684552588	0.690178926	0.703590895	0.701817599	0.701953876	0.735020408	0.734312525	0.706874398	0.678565787	0.704683991	0.702090174	0.690851233	0.706737332	0.6659351	0.685354056	0.662156878	0.69273654	0.695707675	0.671306126	0.680423782	0.785600269	0.791168043	0.797074491	1	0.716385367	0.732333524	0.740989515	0.738426305	0.736012415	0.719857582	0.727265339	0.7103082	0.735445415
Parazoarcus communis LMG 5514	0.704137267	0.673675093	0.656198862	0.706189291	0.647469188	0.635300454	0.641489033	0.642630806	0.671043321	0.671306126	0.695707675	0.699776072	0.703864037	0.714447044	0.715138799	0.68856757	0.687227118	0.695572397	0.694355867	0.707011485	0.706874398	0.705231065	0.726704038	0.68816521	0.663327594	0.682552248	0.693950745	0.669599372	0.692871366	0.670124155	0.680025294	0.669206	0.684953227	0.690313345	0.670780599	0.67275303	0.751751422	0.748436986	0.717217419	0.716385367	1	0.862262332	0.773827408	0.758272667	0.726143101	0.707422879	0.714170498	0.766015787	0.762501037
Parazoarcus communis SWub3	0.718467012	0.684819659	0.666588254	0.725862769	0.659302053	0.646448214	0.653493076	0.647469188	0.685086815	0.676579632	0.684419084	0.712375121	0.710721185	0.718883947	0.730499919	0.704273915	0.7010004	0.700456036	0.705504734	0.705367889	0.705231065	0.717633748	0.718328078	0.691928037	0.658654597	0.690044529	0.706463268	0.689775799	0.704000641	0.670124155	0.690447785	0.668943856	0.696519796	0.687361067	0.677108814	0.675918625	0.761916604	0.769102714	0.710032987	0.732333524	0.862262332	1	0.797530447	0.791772045	0.751174096	0.735020408	0.742559646	0.753775064	0.782904119
Parazoarcus communis	0.742559646	0.701136546	0.697332694	0.745565046	0.684953227	0.674598172	0.681088349	0.671174713	0.707422879	0.693815748	0.699640144	0.717217419	0.729232772	0.765575677	0.770134088	0.738426305	0.735303723	0.736154223	0.750020585	0.756528926	0.756674105	0.730640827	0.731063691	0.716385367	0.680025294	0.717494949	0.734737186	0.723623388	0.731627831	0.701817599	0.710721185	0.697061642	0.733463828	0.721947663	0.705778491	0.701545112	0.775902406	0.780514367	0.715138799	0.740989515	0.773827408	0.797530447	1	0.855434308	0.740989515	0.722785118	0.730781759	0.764696114	0.791469993
Azoarcus sp. L1K30	0.726704038	0.68388528	0.685220425	0.725162338	0.671700488	0.6620269	0.666588254	0.661507192	0.695978296	0.679096224	0.703181345	0.723343874	0.718605967	0.756528926	0.759874141	0.729092092	0.723763179	0.726563769	0.73686361	0.735303723	0.735445415	0.712513093	0.717911413	0.707834472	0.67262139	0.702635584	0.724042829	0.717494949	0.717078688	0.685888792	0.698689258	0.682285895	0.716385367	0.706189291	0.69273654	0.694220805	0.751318392	0.763378412	0.709620335	0.738426305	0.758272667	0.791772045	0.855434308	1	0.738710733	0.721389811	0.72796748	0.765575677	0.783951654
Azoarcus sp. TTM-91	0.711823454	0.660858014	0.658266365	0.712513093	0.656457018	0.649003026	0.651950878	0.653879076	0.683751881	0.677903213	0.6659351	0.699232491	0.690044529	0.695572397	0.710170583	0.683751881	0.678963583	0.681886524	0.676182965	0.685888792	0.686022529	0.697332694	0.690178926	0.679626995	0.65632793	0.688433429	0.685354056	0.679361568	0.685354056	0.649130975	0.668681793	0.644919124	0.680689546	0.676976487	0.65904301	0.661507192	0.728670191	0.737573578	0.716385367	0.736012415	0.726143101	0.751174096	0.740989515	0.738710733	1	0.917538795	0.919790444	0.756964537	0.787702919
Azoarcus indigens VB32	0.695301906	0.646320682	0.6455559	0.700047992	0.633164285	0.626166794	0.630783396	0.638199476	0.666718946	0.662807072	0.649003026	0.67763833	0.67051796	0.680158103	0.691254874	0.665412945	0.663067293	0.668026997	0.662676993	0.667503531	0.667634366	0.681886524	0.676447389	0.665021543	0.649258943	0.67262139	0.66724192	0.667111146	0.668550793	0.638325753	0.652464624	0.634671589	0.664239292	0.658525166	0.643265811	0.646193169	0.708795626	0.719996763	0.705231065	0.719857582	0.707422879	0.735020408	0.722785118	0.721389811	0.917538795	1	0.981909735	0.736437908	0.765282392
Azoarcus indigens	0.702499199	0.652593111	0.651052591	0.706463268	0.639083828	0.632286307	0.637189955	0.645173775	0.673938726	0.669206	0.65529595	0.683351814	0.677241162	0.687227118	0.69787506	0.671569013	0.669468227	0.673938726	0.668550793	0.672358171	0.67248977	0.688970121	0.681088349	0.671437559	0.656844403	0.678300695	0.672884691	0.673279798	0.673675093	0.643265811	0.656715255	0.641108795	0.669337103	0.664630326	0.648491429	0.65015528	0.716385367	0.727405722	0.713341395	0.727265339	0.714170498	0.742559646	0.730781759	0.72796748	0.919790444	0.981909735	1	0.743989497	0.773383396
Azoarcus sp. DD4	0.702771992	0.657749006	0.655167043	0.711134369	0.646193169	0.641362267	0.64504644	0.652593111	0.676315167	0.667111146	0.689507154	0.712099243	0.694355867	0.716662628	0.718744946	0.692601736	0.694761183	0.700183985	0.693006213	0.711961337	0.712099243	0.687093189	0.696926148	0.692466953	0.658654597	0.683618504	0.719440175	0.704957484	0.703181345	0.690313345	0.686423867	0.689104347	0.716523986	0.707697252	0.689372864	0.68816521	0.718328078	0.724882324	0.706189291	0.7103082	0.766015787	0.753775064	0.764696114	0.765575677	0.756964537	0.736437908	0.743989497	1	0.845766392
Azoarcus olearius BH72	0.740704341	0.692871366	0.684552588	0.743703339	0.681620381	0.669730537	0.674598172	0.673675093	0.705915403	0.690716729	0.699776072	0.726002924	0.72348362	0.728951436	0.743560295	0.721389811	0.716939979	0.7103082	0.715415658	0.721389811	0.72152924	0.718467012	0.711961337	0.718189167	0.684152139	0.722087182	0.7295142	0.72432257	0.723343874	0.690313345	0.702908421	0.691254874	0.720693005	0.718189167	0.690985759	0.695166693	0.754933532	0.762939615	0.717494949	0.735445415	0.762501037	0.782904119	0.791469993	0.783951654	0.787702919	0.765282392	0.773383396	0.845766392	1
Azoarcus olearius DQS-4	0.732898492	0.683351814	0.682285895	0.736437908	0.675654368	0.663587977	0.668419813	0.667503531	0.698417772	0.686825397	0.691524075	0.713617673	0.711961337	0.718744946	0.736296054	0.71458535	0.708795626	0.700047992	0.713065205	0.710996619	0.711134369	0.713065205	0.699776072	0.706189291	0.672095036	0.709757863	0.719301084	0.716662628	0.717078688	0.679759741	0.692197452	0.680689546	0.710858891	0.715831113	0.680955394	0.689910153	0.743846406	0.752907216	0.709070441	0.734454056	0.755078448	0.771757252	0.783203289	0.774271642	0.779768883	0.758127223	0.766456117	0.846889121	0.959255162
Thauera phenolivorans	0.745708419	0.744705303	0.702499199	0.747861842	0.673806899	0.663067293	0.6637182	0.665673981	0.690313345	0.690851233	0.690716729	0.685621382	0.742273957	0.731910039	0.732051178	0.694896332	0.691658707	0.697332694	0.713341395	0.722087182	0.722226724	0.753485686	0.759728432	0.739991813	0.737715641	0.752907216	0.726002924	0.702090174	0.721250405	0.681886524	0.701408902	0.68388528	0.713617673	0.710583501	0.690313345	0.694761183	0.753919789	0.77991793	0.713203289	0.728529603	0.71902297	0.731345715	0.759291449	0.741988362	0.703317839	0.685354056	0.691658707	0.7085209	0.732474731
Thauera aminoaromatica S2	0.739991813	0.713755846	0.693815748	0.739279869	0.660209342	0.651437451	0.652850144	0.663067293	0.682818686	0.678035686	0.695301906	0.698825034	0.733181114	0.721808166	0.718883947	0.682019626	0.68388528	0.695437141	0.708108977	0.726563769	0.726704038	0.731204692	0.759728432	0.741988362	0.711134369	0.736296054	0.730781759	0.711409936	0.72796748	0.700183985	0.709895414	0.698689258	0.724462475	0.724182688	0.707148594	0.710583501	0.741845599	0.770134088	0.720135966	0.719579288	0.731910039	0.734454056	0.752907216	0.736579786	0.695707675	0.679759741	0.686022529	0.711272142	0.727405722
Thauera phenylacetica	0.690044529	0.679759741	0.64823575	0.685086815	0.620340017	0.611005836	0.611616621	0.622071281	0.64364705	0.648491429	0.65710276	0.65015528	0.70032	0.690716729	0.663848442	0.638325753	0.635803894	0.648747188	0.664891117	0.673411542	0.673543307	0.690582246	0.720832321	0.697061642	0.681221326	0.69273654	0.67051796	0.65969077	0.680556654	0.65529595	0.671569013	0.664760711	0.670649269	0.671174713	0.656715255	0.659431605	0.705094264	0.722924773	0.697468253	0.683485149	0.702908421	0.693680771	0.702771992	0.690313345	0.660339036	0.646320682	0.652079285	0.676579632	0.683485149
Thauera aromatica K172	0.738995254	0.721668692	0.701272713	0.742273957	0.646958543	0.634043208	0.638957434	0.663197433	0.684018699	0.690178926	0.673016373	0.674862096	0.70032	0.694761183	0.69787506	0.659820383	0.660339036	0.678433231	0.686825397	0.704820727	0.704957484	0.743274278	0.752618125	0.782156633	0.763524726	0.773531375	0.715277217	0.69273654	0.734029534	0.689238595	0.712237171	0.690178926	0.714308759	0.712927144	0.713341395	0.709895414	0.734029534	0.766456117	0.714723679	0.715000403	0.714447044	0.711961337	0.712927144	0.705778491	0.681620381	0.668026997	0.674994089	0.692601736	0.708658252
Thauera chlorobenzoica	0.740846916	0.722366288	0.705504734	0.746999836	0.651950878	0.640728732	0.644410058	0.666980392	0.690851233	0.693545817	0.667111146	0.672095036	0.708658252	0.69787506	0.711134369	0.67275303	0.670386671	0.687361067	0.704547277	0.717633748	0.717772569	0.75638377	0.755658351	0.779024023	0.752907216	0.765429022	0.718467012	0.700728175	0.743274278	0.690447785	0.723204151	0.695166693	0.720553712	0.717494949	0.720693005	0.716939979	0.74241679	0.768366753	0.71486203	0.718744946	0.719301084	0.718744946	0.725582528	0.712513093	0.684953227	0.671043321	0.677505919	0.693545817	0.715415658
Thauera propionica	0.75016469	0.718883947	0.703454356	0.747143444	0.674202442	0.663197433	0.666718946	0.667634366	0.692332192	0.685888792	0.695166693	0.693275972	0.739849378	0.722226724	0.738141969	0.703727455	0.69909665	0.708108977	0.728529603	0.728107976	0.728248496	0.743274278	0.748868592	0.726283301	0.701408902	0.724882324	0.715000403	0.703044872	0.720553712	0.678035686	0.7010004	0.682951936	0.710170583	0.700864277	0.685621382	0.691120306	0.763671065	0.79722645	0.720832321	0.737147528	0.735445415	0.752907216	0.78036522	0.756238638	0.713617673	0.694355867	0.701817599	0.719162016	0.744848535
Thauera humireducens	0.740704341	0.704273915	0.697197157	0.748868592	0.664760711	0.654651615	0.658654597	0.654909289	0.687227118	0.686959282	0.683085207	0.696790675	0.729373474	0.715277217	0.734454056	0.698282062	0.693141082	0.694761183	0.724882324	0.723064451	0.723204151	0.735870631	0.738284125	0.720135966	0.691389464	0.71902297	0.719440175	0.706326268	0.715831113	0.685487708	0.702635584	0.691254874	0.711547753	0.701136546	0.689372864	0.691389464	0.744848535	0.776793178	0.716662628	0.734878785	0.737147528	0.752618125	0.772348232	0.760019874	0.709482828	0.698146373	0.705094264	0.725862769	0.742559646
Thauera terpenica	0.732051178	0.712651088	0.686557689	0.73332246	0.649386932	0.638957434	0.642376942	0.648875097	0.676182965	0.683618504	0.686156287	0.68856757	0.719162016	0.71624677	0.708108977	0.668812814	0.669337103	0.68762903	0.695572397	0.720693005	0.720832321	0.736012415	0.756238638	0.734312525	0.711134369	0.725582528	0.710996619	0.680556654	0.705231065	0.681886524	0.699504238	0.682285895	0.699912021	0.698282062	0.693275972	0.693950745	0.739279869	0.768955472	0.722645485	0.711823454	0.729092092	0.72432257	0.73913755	0.718050279	0.685220425	0.672358171	0.678830964	0.698417772	0.714032258
Thauera linaloolentis	0.761770557	0.726704038	0.705915403	0.755223388	0.67552227	0.664760711	0.669599372	0.675786486	0.710858891	0.712513093	0.695978296	0.706326268	0.733039791	0.716385367	0.724602402	0.692062734	0.689641466	0.688031133	0.707697252	0.710583501	0.710721185	0.74441891	0.743703339	0.729092092	0.699504238	0.72796748	0.715554121	0.700864277	0.722226724	0.678035686	0.702362835	0.681088349	0.713203289	0.708795626	0.689641466	0.694355867	0.756964537	0.785150344	0.776347681	0.770134088	0.731768924	0.743703339	0.755948447	0.74241679	0.73686361	0.719301084	0.726143101	0.722505876	0.748005593
Thauera butanivorans	0.686557689	0.664239292	0.651309145	0.692601736	0.61910566	0.611250095	0.614309585	0.630283041	0.649003026	0.658784047	0.657361198	0.669337103	0.683085207	0.692332192	0.674598172	0.641869448	0.645173775	0.655940787	0.663067293	0.669206	0.669337103	0.704410585	0.704547277	0.68816521	0.679892507	0.683618504	0.676050785	0.655811779	0.672884691	0.651437451	0.665543453	0.658266365	0.675390194	0.676976487	0.666588254	0.67091195	0.700728175	0.725162338	0.740561789	0.715277217	0.709757863	0.711409936	0.700592095	0.697332694	0.687495038	0.680158103	0.687227118	0.690447785	0.686156287
[truncated: 11 more columns]
