# Supplementary material for: A description of the genus Denitromonas nom. rev.: Denitromonas iodatirespirans sp. nov., a novel iodate-reducing bacterium, and two novel perchlorate-reducing bacteria, Denitromonas halophila and Denitromonas ohlonensis, isolated from San Francisco Bay intertidal mudflats
Source: Microbiol Spectr. 2023 Sep 29;11(5):e00915-23. doi: 10.1128/spectrum.00915-23 (PMC10581121; doi:10.1128/spectrum.00915-23)
Supplement: Table S7 — Jaccard similarity index scores. [file spectrum.00915-23-s0008.csv]

	Azospira oryzae	Rhodocyclus purpureus	Propionivibrio dicarboxylicus	Oryzomicrobium terrae	Niveibacterium umoris	Niveibacterium sp. COAC-50	Niveibacterium microcysteis	Uliginosibacterium gangwonense	Uliginosibacterium aquaticum	Candidatus Dactylopiibacterium carminicum	Zoogloea oleivorans strain Buc	Zoogloea dura	Zoogloea ramigera	Cognatazoarcus halotolerans	Nitrogeniibacter mangrovi	Nitrogeniibacter aestuarii sp. ZN11-R3-1	Nitrogeniibacter aestuarii sp. H1-1-2A	Denitromonas iodatirespirans IR12	Denitromonas halophila SFB-3	Denitromonas ohlonensis SFB-1	Denitromonas ohlonensis SFB-2	Pseudoazoarcus pumilus	Pseudoazoarcus taiwanensis	Aromatoleum bremense strain PbN1	Aromatoleum aromaticum EbN1	Aromatoleum buckelii	Aromatoleum diolicum	Azoarcus sp. KH32C	Aromatoleum toluvorans	Aromatoleum toluolicum	Azoarcus sp. Aa7	Aromatoleum evansii	Aromatoleum petrolei	Aromatoleum tolulyticum	Aromatoleum toluclasticum ATCC 700605	Aromatoleum toluclasticum TC-10	Pseudothauera lacus sp. D20	Pseudothauera hydrothermalis	Pseudothauera nasutitermitis	Pseudothauera rhizosphaerae	Parazoarcus communis LMG 5514	Parazoarcus communis SWub3	Parazoarcus communis	Azoarcus sp. L1K30	Azoarcus sp. TTM-91	Azoarcus indigens VB32	Azoarcus indigens	Azoarcus sp. DD4	Azoarcus olearius BH72
Azospira oryzae	1.0	0.7638174273858921	0.7860504201680673	0.8456061132337617	0.7154156577885391	0.6978750599137242	0.7020901737807319	0.7257226372198766	0.7550784475639967	0.7467126890203813	0.7061892911615959	0.7147236789027834	0.7468562505136845	0.713203288731259	0.7408469162093537	0.7057784911717496	0.7011365455418601	0.7008642765685019	0.7261431007877853	0.7288108020172441	0.7289514357764582	0.7422739568817116	0.731345715216683	0.7166626282206607	0.6845525877783942	0.7152772173351626	0.7098954143201931	0.7097578634060011	0.7240428293316029	0.6694682271620453	0.6962490023942538	0.6732797984569359	0.7094828279578541	0.7034543560150677	0.6844190838484704	0.686156287187624	0.7708715214130978	0.7916210064907696	0.733605220228385	0.738995254459172	0.7041372674791533	0.7184670116429496	0.7425596458145446	0.7267040376959948	0.7118234536082474	0.6953019063571827	0.7024991989746876	0.702771991668002	0.7407043407043407
Rhodocyclus purpureus	0.7638174273858921	1.0	0.7442757488715634	0.7560935305296208	0.6781681800236873	0.6580076449020984	0.6599500156201187	0.6808224594701463	0.6988250339701063	0.7037274549098197	0.6688128140703518	0.668026997331659	0.7248823242980036	0.6707805990095118	0.6895071542130365	0.6487471879605926	0.6464482144240452	0.6495149398525417	0.6717004876514079	0.671569012976799	0.6717004876514079	0.71957928802589	0.6942208051016341	0.7079717132754741	0.6913894636320229	0.7035908945174736	0.677373530108121	0.6677652228499686	0.6877630429603748	0.6404754553874653	0.6639787050810303	0.6433928709502822	0.6732797984569359	0.6661962997804954	0.6502834070968243	0.6516941249611439	0.7253023784398084	0.7501646903820817	0.688567569714785	0.6917933614582504	0.6736750925269707	0.6848196591359492	0.7011365455418601	0.6838852796704167	0.6608580135969367	0.6463206816421379	0.6525931109556022	0.6577490055377896	0.6928713659896456
Propionivibrio dicarboxylicus	0.7860504201680673	0.7442757488715634	1.0	0.7610406827409064	0.6821527502967946	0.6650215432824128	0.6695993715632365	0.7177725693041299	0.7306408272941943	0.7328984916428862	0.653235843186061	0.6667189460476788	0.694896331738437	0.6686817932009107	0.6913894636320229	0.65439402195065	0.6490030258359841	0.6577490055377896	0.6759186248225831	0.6786983650580523	0.6788309636650869	0.7204144406669905	0.686691532418062	0.6801581027667984	0.6501552795031056	0.6777707609725292	0.6694682271620453	0.6767118964973178	0.6856213815528591	0.640222256521068	0.6655434527074681	0.6400956863955553	0.6706492689828644	0.6682888540031398	0.6546516154145582	0.6602093422902672	0.7122371707081285	0.7353037230568256	0.6848196591359492	0.6969261477045908	0.6561988623081119	0.666588253744217	0.6973326944577544	0.685220424992071	0.6582663649840056	0.6455558996593372	0.6510525906937	0.6551670430651818	0.6845525877783942
Oryzomicrobium terrae	0.8456061132337617	0.7560935305296208	0.7610406827409064	1.0	0.7061892911615959	0.6953019063571827	0.6984177720952534	0.7180502788780212	0.7425596458145446	0.7371475275847977	0.6951666932525123	0.7159696431454868	0.744418910045962	0.7105835010060362	0.7409895150720839	0.6993683537219157	0.6947611833187146	0.6990966504117035	0.7251623376623376	0.7317689236535484	0.7319100391134289	0.7510298236941836	0.7323335235145488	0.7223662884927067	0.6903133449976141	0.7237631792376318	0.7144470436395902	0.7143087594773351	0.7281079762582324	0.6769764872968281	0.7050942639390293	0.6789635832214235	0.7179114128677659	0.7096203346203346	0.6928713659896456	0.6938157475294868	0.7601656314699793	0.7824555518282456	0.7281079762582324	0.7357288689260922	0.7061892911615959	0.7258627689809176	0.7455650459921156	0.7251623376623376	0.7125130932237531	0.7000479923212286	0.7064632677639502	0.7111343692134289	0.7437033390762162
Niveibacterium umoris	0.7154156577885391	0.6781681800236873	0.6821527502967946	0.7061892911615959	1.0	0.8787235923274109	0.8862264820731275	0.7116855923330917	0.7253023784398084	0.6920627338587692	0.6470861748295103	0.6648911170296099	0.6865576892556737	0.6747301237097155	0.688433428662218	0.6523361579724792	0.6482357502908104	0.6551670430651818	0.6628070724456266	0.6689438555162937	0.6690749175435841	0.6732797984569359	0.6624168947985921	0.637442218798151	0.6170115642118077	0.6460656753407683	0.6541365086777181	0.6558117793705204	0.6531072567472972	0.6150455927051671	0.6393366756652527	0.6181195279786829	0.6488750969743987	0.6465757669662225	0.6230622374952272	0.6276612038597028	0.6980107054406007	0.7134795227346017	0.6582663649840056	0.6639787050810303	0.647469188435005	0.659302053243813	0.6849532265736483	0.6717004876514079	0.6564570181591458	0.6331642846165668	0.6390838281792242	0.6461931686159089	0.6816203813592847
Niveibacterium sp. COAC-50	0.6978750599137242	0.6580076449020984	0.6650215432824128	0.6953019063571827	0.8787235923274109	1.0	0.9470502015390253	0.7031813446590272	0.7114099363877929	0.6818865237002453	0.637442218798151	0.653235843186061	0.6745981720768989	0.6611176240719031	0.6772411616161617	0.6444100580270793	0.6406020841373987	0.6461931686159089	0.6550381560504595	0.6629371723652296	0.6630672926447574	0.6578783151326053	0.6523361579724792	0.631409272336506	0.6084455880127138	0.639210242171834	0.6482357502908104	0.650411554589222	0.642123155373561	0.6099075897591274	0.6317850287907869	0.6119833143723928	0.6404754553874653	0.6371899553227546	0.619352380952381	0.621452548062252	0.6789635832214235	0.6957076751236636	0.6413622673565527	0.6561988623081119	0.6353004539509117	0.6464482144240452	0.6745981720768989	0.6620269002189553	0.6490030258359841	0.6261667941851569	0.6322863067352738	0.6413622673565527	0.6697305365700369
Niveibacterium microcysteis	0.7020901737807319	0.6599500156201187	0.6695993715632365	0.6984177720952534	0.8862264820731275	0.9470502015390253	1.0	0.7055047343925533	0.7143087594773351	0.6817534420003165	0.6380732177263969	0.6577490055377896	0.6792288852018645	0.6664575819350792	0.6845525877783942	0.6483635799596712	0.6435199505103619	0.6498990839931688	0.6598203826630222	0.6672419203012238	0.6673727151486625	0.6629371723652296	0.6565861262665628	0.6350488499115317	0.6122278692255178	0.6413622673565527	0.649386931553624	0.6505397219849344	0.6468309313497598	0.6132068311195445	0.6316597574082604	0.6145548465512003	0.6411087946876689	0.6398426047372888	0.6202164964171367	0.6208342865858308	0.6828186856690419	0.6988250339701063	0.6475968992248062	0.6591725214676034	0.6414890330552981	0.6534930760852653	0.6810883492841889	0.666588253744217	0.6519508782838489	0.6307833959947825	0.6371899553227546	0.645046439628483	0.6745981720768989
Uliginosibacterium gangwonense	0.7257226372198766	0.6808224594701463	0.7177725693041299	0.7180502788780212	0.7116855923330917	0.7031813446590272	0.7055047343925533	1.0	0.7925276208147086	0.7601656314699793	0.645046439628483	0.653235843186061	0.6688128140703518	0.6536217225550455	0.6769764872968281	0.6418694476631904	0.6446645515747118	0.6523361579724792	0.6458107480253988	0.659561177481065	0.6596907699515852	0.6698617221873036	0.6554248773268946	0.6524646244751983	0.6296580279098298	0.6537503890445067	0.6536217225550455	0.650667909288599	0.6673727151486625	0.619969512195122	0.6365596365596365	0.622814384973658	0.6519508782838489	0.6465757669662225	0.6297829921018326	0.6336664104534974	0.686691532418062	0.7041372674791533	0.6634577756906942	0.6650215432824128	0.6426308060901151	0.647469188435005	0.6711747130051895	0.6615071919949969	0.6538790755583224	0.6381994758748266	0.6451737750599892	0.6525931109556022	0.6736750925269707
Uliginosibacterium aquaticum	0.7550784475639967	0.6988250339701063	0.7306408272941943	0.7425596458145446	0.7253023784398084	0.7114099363877929	0.7143087594773351	0.7925276208147086	1.0	0.8117807518540618	0.6654129446795173	0.6822858952034193	0.6976038338658147	0.6786983650580523	0.7035908945174736	0.6792288852018645	0.6763151668112627	0.6731480752578131	0.6788309636650869	0.6858887919409852	0.6860225289544661	0.7019538757206919	0.6832185000395977	0.6690749175435841	0.6414890330552981	0.6690749175435841	0.6771088140140457	0.6759186248225831	0.683751881486176	0.6356780052331845	0.6652824571025621	0.6383257534880136	0.6675035305193786	0.6643696162881754	0.6477246298162648	0.6519508782838489	0.7241826884075606	0.7333224596313815	0.6901789264413519	0.6920627338587692	0.6710433210158031	0.6850868151906763	0.7074228791773779	0.6959782955633578	0.683751881486176	0.6667189460476788	0.6739387256832322	0.6763151668112627	0.7059154025202665
Candidatus Dactylopiibacterium carminicum	0.7467126890203813	0.7037274549098197	0.7328984916428862	0.7371475275847977	0.6920627338587692	0.6818865237002453	0.6817534420003165	0.7601656314699793	0.8117807518540618	1.0	0.6458107480253988	0.6573611977542109	0.6788309636650869	0.666588253744217	0.6938157475294868	0.6577490055377896	0.653364449630494	0.6538790755583224	0.668026997331659	0.6731480752578131	0.6732797984569359	0.7137558458313176	0.6834851485148515	0.6661962997804954	0.647341497442257	0.6717004876514079	0.659302053243813	0.6591725214676034	0.6760507846384355	0.6246751261275034	0.6525931109556022	0.6295330828797056	0.6558117793705204	0.6552959501557633	0.6385783671266672	0.6435199505103619	0.7278270059344769	0.7387107329842932	0.7078344716753716	0.6980107054406007	0.6713061256585673	0.6765796324051432	0.6938157475294868	0.6790962237320272	0.6779032130733402	0.6628070724456266	0.6692060001570722	0.6671111459722331	0.6907167289793971
Zoogloea oleivorans strain Buc	0.7061892911615959	0.6688128140703518	0.653235843186061	0.6951666932525123	0.6470861748295103	0.637442218798151	0.6380732177263969	0.645046439628483	0.6654129446795173	0.6458107480253988	1.0	0.807466621311336	0.7719049604001668	0.702771991668002	0.6915240748109829	0.6643696162881754	0.6646303258145363	0.6685507929031245	0.6686817932009107	0.6865576892556737	0.686691532418062	0.6585251658213032	0.6761829652996846	0.6779032130733402	0.6510525906937	0.6718319830095179	0.6756543677073479	0.6684198131721485	0.6738068987242085	0.6495149398525417	0.6542652552926526	0.6422500386339051	0.6639787050810303	0.6776383297813561	0.6522077114427861	0.6538790755583224	0.6844190838484704	0.7037274549098197	0.6703866708582207	0.6646303258145363	0.6957076751236636	0.6844190838484704	0.699640143942423	0.7031813446590272	0.6659350995453833	0.6490030258359841	0.6552959501557633	0.6895071542130365	0.6997760716570698
Zoogloea dura	0.7147236789027834	0.668026997331659	0.6667189460476788	0.7159696431454868	0.6648911170296099	0.653235843186061	0.6577490055377896	0.653235843186061	0.6822858952034193	0.6573611977542109	0.807466621311336	1.0	0.7654290223440485	0.7170786879948295	0.7007281747619428	0.6812213257395981	0.6830852074754514	0.6777707609725292	0.6779032130733402	0.6932759719566602	0.6934108835949326	0.6710433210158031	0.6780356860887415	0.6726213897851578	0.6439013071389899	0.6671111459722331	0.6857550761421319	0.6845525877783942	0.6854877081681205	0.6608580135969367	0.6628070724456266	0.6486192987899473	0.6771088140140457	0.6848196591359492	0.6630672926447574	0.6647607112085846	0.696790675395178	0.7105835010060362	0.6809553938627017	0.6857550761421319	0.6997760716570698	0.7123751208507896	0.7172174194069645	0.723343874158761	0.6992324912056284	0.6776383297813561	0.6833518137177254	0.7120992427903979	0.7260029235017054
Zoogloea ramigera	0.7468562505136845	0.7248823242980036	0.694896331738437	0.744418910045962	0.6865576892556737	0.6745981720768989	0.6792288852018645	0.6688128140703518	0.6976038338658147	0.6788309636650869	0.7719049604001668	0.7654290223440485	1.0	0.7251623376623376	0.7169399789966879	0.6913894636320229	0.6844190838484704	0.6854877081681205	0.7064632677639502	0.713203288731259	0.7133413945989521	0.7056416017976085	0.7085209003215434	0.6990966504117035	0.6718319830095179	0.6963843882193311	0.696790675395178	0.6872271175676749	0.7005920947351576	0.6603390360128115	0.6897757990141516	0.6612474597467562	0.6856213815528591	0.68428560107774	0.6688128140703518	0.6681579153912566	0.7355871304915891	0.7529072164948454	0.6857550761421319	0.7000479923212286	0.7038640371973706	0.7107211848036059	0.729232771946953	0.7186059674941376	0.6900445292620865	0.6705179596007231	0.6772411616161617	0.6943558673469388	0.7234836198507947
Cognatazoarcus halotolerans	0.713203288731259	0.6707805990095118	0.6686817932009107	0.7105835010060362	0.6747301237097155	0.6611176240719031	0.6664575819350792	0.6536217225550455	0.6786983650580523	0.666588253744217	0.702771991668002	0.7170786879948295	0.7251623376623376	1.0	0.765869059488202	0.7331811139199217	0.7348787854052731	0.7379998364543299	0.7487246996873458	0.7666029423988031	0.7664561170212766	0.694896331738437	0.7111343692134289	0.698960831334932	0.6722265932336743	0.6938157475294868	0.7111343692134289	0.6965197956577267	0.7075600546316382	0.6769764872968281	0.686156287187624	0.6731480752578131	0.7011365455418601	0.7033178393973393	0.688567569714785	0.6895071542130365	0.721389811290192	0.7395645768538223	0.708383570452536	0.6966552247146164	0.7144470436395902	0.7188839466235342	0.7655756770227613	0.7565289256198348	0.6955723972875948	0.6801581027667984	0.6872271175676749	0.7166626282206607	0.7289514357764582
Nitrogeniibacter mangrovi	0.7408469162093537	0.6895071542130365	0.6913894636320229	0.7409895150720839	0.688433428662218	0.6772411616161617	0.6845525877783942	0.6769764872968281	0.7035908945174736	0.6938157475294868	0.6915240748109829	0.7007281747619428	0.7169399789966879	0.765869059488202	1.0	0.8331895808176643	0.8275150472914875	0.7929812721444238	0.8056239911647268	0.8048573369565217	0.8047040842319776	0.7250223196169142	0.7232041511269661	0.6985535043554703	0.6676343664182032	0.6988250339701063	0.71957928802589	0.7172174194069645	0.7215292402397537	0.675786485847197	0.6913894636320229	0.6745981720768989	0.7105835010060362	0.7034543560150677	0.6785657873953562	0.6832185000395977	0.7571097883597884	0.764842647180935	0.70714859437751	0.7288108020172441	0.7151387992253067	0.7304999185800358	0.7701340884484051	0.7598741409290387	0.7101705825555198	0.6912548738760245	0.6978750599137242	0.7187449458191816	0.7435602953240361
Nitrogeniibacter aestuarii sp. ZN11-R3-1	0.7057784911717496	0.6487471879605926	0.65439402195065	0.6993683537219157	0.6523361579724792	0.6444100580270793	0.6483635799596712	0.6418694476631904	0.6792288852018645	0.6577490055377896	0.6643696162881754	0.6812213257395981	0.6913894636320229	0.7331811139199217	0.8331895808176643	1.0	0.96233034807497	0.7642566614094796	0.7682196339434276	0.7671904880685125	0.7670435650149651	0.6887017320832671	0.6864238673331746	0.6609878086902157	0.6269136558481323	0.6586545965350398	0.6832185000395977	0.6790962237320272	0.683751881486176	0.6435199505103619	0.6605984842565825	0.6449191239068184	0.6740705734089477	0.6730163727959698	0.6497710160676861	0.6516941249611439	0.723343874158761	0.7240428293316029	0.6726213897851578	0.6877630429603748	0.688567569714785	0.7042739154839227	0.738426304596761	0.7290920924178327	0.683751881486176	0.6654129446795173	0.671569012976799	0.6926017360834594	0.721389811290192
Nitrogeniibacter aestuarii sp. H1-1-2A	0.7011365455418601	0.6464482144240452	0.6490030258359841	0.6947611833187146	0.6482357502908104	0.6406020841373987	0.6435199505103619	0.6446645515747118	0.6763151668112627	0.653364449630494	0.6646303258145363	0.6830852074754514	0.6844190838484704	0.7348787854052731	0.8275150472914875	0.96233034807497	1.0	0.768072539722153	0.7608947804473902	0.7666029423988031	0.7664561170212766	0.6828186856690419	0.6880311333492177	0.6656739811912226	0.6321609583781294	0.6638484421481133	0.6888359157727453	0.6756543677073479	0.6912548738760245	0.6486192987899473	0.6538790755583224	0.6495149398525417	0.6801581027667984	0.6732797984569359	0.6502834070968243	0.6534930760852653	0.7166626282206607	0.7201359663321463	0.675522270398108	0.6845525877783942	0.6872271175676749	0.701000400160064	0.7353037230568256	0.7237631792376318	0.6789635832214235	0.6630672926447574	0.6694682271620453	0.6947611833187146	0.7169399789966879
Denitromonas iodatirespirans IR12	0.7008642765685019	0.6495149398525417	0.6577490055377896	0.6990966504117035	0.6551670430651818	0.6461931686159089	0.6498990839931688	0.6523361579724792	0.6731480752578131	0.6538790755583224	0.6685507929031245	0.6777707609725292	0.6854877081681205	0.7379998364543299	0.7929812721444238	0.7642566614094796	0.768072539722153	1.0	0.8256313348221955	0.8311363832170242	0.8312941581940375	0.6857550761421319	0.7012727127191227	0.6814873417721519	0.6542652552926526	0.6830852074754514	0.6934108835949326	0.6830852074754514	0.6999120211149324	0.6646303258145363	0.6776383297813561	0.6631974332889897	0.6887017320832671	0.6833518137177254	0.6668496588502862	0.6740705734089477	0.7172174194069645	0.7271249796847067	0.6816203813592847	0.6901789264413519	0.6955723972875948	0.7004560364829187	0.7361542231661493	0.7265637692932575	0.6818865237002453	0.668026997331659	0.6739387256832322	0.7001839852811775	0.7103081998873421
Denitromonas halophila SFB-3	0.7261431007877853	0.6717004876514079	0.6759186248225831	0.7251623376623376	0.6628070724456266	0.6550381560504595	0.6598203826630222	0.6458107480253988	0.6788309636650869	0.668026997331659	0.6686817932009107	0.6779032130733402	0.7064632677639502	0.7487246996873458	0.8056239911647268	0.7682196339434276	0.7608947804473902	0.8256313348221955	1.0	0.900733321409408	0.9005633550925511	0.7116855923330917	0.7134795227346017	0.6824190611889496	0.6577490055377896	0.6853540559828721	0.6978750599137242	0.6891043471350234	0.6970616416480357	0.6587840474518067	0.6788309636650869	0.6599500156201187	0.6963843882193311	0.6882993089204862	0.6682888540031398	0.6713061256585673	0.7304999185800358	0.7439894970050054	0.6846861128725428	0.7035908945174736	0.6943558673469388	0.7055047343925533	0.7500205846027171	0.7368636103620169	0.6761829652996846	0.6626769928811703	0.6685507929031245	0.6930062131591525	0.7154156577885391
Denitromonas ohlonensis SFB-1	0.7288108020172441	0.671569012976799	0.6786983650580523	0.7317689236535484	0.6689438555162937	0.6629371723652296	0.6672419203012238	0.659561177481065	0.6858887919409852	0.6731480752578131	0.6865576892556737	0.6932759719566602	0.713203288731259	0.7666029423988031	0.8048573369565217	0.7671904880685125	0.7666029423988031	0.8311363832170242	0.900733321409408	1.0	0.9998118178396688	0.7123751208507896	0.7278270059344769	0.7005920947351576	0.6698617221873036	0.6992324912056284	0.7125130932237531	0.6965197956577267	0.7059154025202665	0.6748620961386919	0.6907167289793971	0.6731480752578131	0.7143087594773351	0.7030448717948717	0.6877630429603748	0.6878970775095299	0.734312525499796	0.7484369858506088	0.6988250339701063	0.7018175994875491	0.7070114850212834	0.7053678889512959	0.7565289256198348	0.7353037230568256	0.6858887919409852	0.6675035305193786	0.6723581713746164	0.7119613370922272	0.721389811290192
Denitromonas ohlonensis SFB-2	0.7289514357764582	0.6717004876514079	0.6788309636650869	0.7319100391134289	0.6690749175435841	0.6630672926447574	0.6673727151486625	0.6596907699515852	0.6860225289544661	0.6732797984569359	0.686691532418062	0.6934108835949326	0.7133413945989521	0.7664561170212766	0.8047040842319776	0.7670435650149651	0.7664561170212766	0.8312941581940375	0.9005633550925511	0.9998118178396688	1.0	0.7125130932237531	0.7279674796747968	0.7007281747619428	0.6699929284198947	0.6993683537219157	0.7126510878323933	0.6966552247146164	0.7060523358484508	0.6749940893687446	0.6908512330946699	0.6732797984569359	0.7144470436395902	0.7031813446590272	0.6878970775095299	0.6880311333492177	0.7341710182767625	0.7485808309337721	0.698960831334932	0.7019538757206919	0.7068743976871186	0.7052310654685494	0.7566741052979585	0.7354454152037233	0.6860225289544661	0.6676343664182032	0.6724897702234812	0.7120992427903979	0.7215292402397537
Pseudoazoarcus pumilus	0.7422739568817116	0.71957928802589	0.7204144406669905	0.7510298236941836	0.6732797984569359	0.6578783151326053	0.6629371723652296	0.6698617221873036	0.7019538757206919	0.7137558458313176	0.6585251658213032	0.6710433210158031	0.7056416017976085	0.694896331738437	0.7250223196169142	0.6887017320832671	0.6828186856690419	0.6857550761421319	0.7116855923330917	0.7123751208507896	0.7125130932237531	1.0	0.7638174273858921	0.7188839466235342	0.6963843882193311	0.7174949494949495	0.6943558673469388	0.6858887919409852	0.6986892583120204	0.6538790755583224	0.6862900666455094	0.66046875	0.6901789264413519	0.686156287187624	0.6703866708582207	0.6731480752578131	0.7571097883597884	0.7808127356514454	0.7173561732385262	0.7350204081632653	0.7052310654685494	0.7176337481816712	0.7306408272941943	0.7125130932237531	0.6973326944577544	0.6818865237002453	0.6889701207883026	0.6870931893951421	0.7184670116429496
Pseudoazoarcus taiwanensis	0.731345715216683	0.6942208051016341	0.686691532418062	0.7323335235145488	0.6624168947985921	0.6523361579724792	0.6565861262665628	0.6554248773268946	0.6832185000395977	0.6834851485148515	0.6761829652996846	0.6780356860887415	0.7085209003215434	0.7111343692134289	0.7232041511269661	0.6864238673331746	0.6880311333492177	0.7012727127191227	0.7134795227346017	0.7278270059344769	0.7279674796747968	0.7638174273858921	1.0	0.7240428293316029	0.6959782955633578	0.7168012924071082	0.6988250339701063	0.6793615676359039	0.7029084207996155	0.6667189460476788	0.6882993089204862	0.671569012976799	0.6954371410338226	0.6908512330946699	0.6786983650580523	0.6822858952034193	0.7674844074844075	0.7785774058577406	0.7422739568817116	0.734312525499796	0.7267040376959948	0.7183280782601665	0.7310636911549112	0.7179114128677659	0.6901789264413519	0.6764473891781038	0.6810883492841889	0.6969261477045908	0.7119613370922272
Aromatoleum bremense strain PbN1	0.7166626282206607	0.7079717132754741	0.6801581027667984	0.7223662884927067	0.637442218798151	0.631409272336506	0.6350488499115317	0.6524646244751983	0.6690749175435841	0.6661962997804954	0.6779032130733402	0.6726213897851578	0.6990966504117035	0.698960831334932	0.6985535043554703	0.6609878086902157	0.6656739811912226	0.6814873417721519	0.6824190611889496	0.7005920947351576	0.7007281747619428	0.7188839466235342	0.7240428293316029	1.0	0.8264157428890607	0.8454458626378397	0.7568193089766904	0.7283890379767423	0.7559484467944482	0.7180502788780212	0.7282484956903561	0.7165239864319173	0.7505971501523763	0.7417028599524707	0.7361542231661493	0.7328984916428862	0.7179114128677659	0.7448485346030703	0.6935458167330677	0.7068743976871186	0.6881652104845115	0.6919280369367935	0.7163853670354519	0.7078344716753716	0.6796269954164691	0.6650215432824128	0.6714375589808116	0.6924669533365185	0.7181891673403396
Aromatoleum aromaticum EbN1	0.6845525877783942	0.6913894636320229	0.6501552795031056	0.6903133449976141	0.6170115642118077	0.6084455880127138	0.6122278692255178	0.6296580279098298	0.6414890330552981	0.647341497442257	0.6510525906937	0.6439013071389899	0.6718319830095179	0.6722265932336743	0.6676343664182032	0.6269136558481323	0.6321609583781294	0.6542652552926526	0.6577490055377896	0.6698617221873036	0.6699929284198947	0.6963843882193311	0.6959782955633578	0.8264157428890607	1.0	0.8515550135029184	0.7154156577885391	0.6882993089204862	0.7137558458313176	0.6904477849359739	0.691120305537874	0.6913894636320229	0.7127891046820856	0.7050942639390293	0.6992324912056284	0.6990966504117035	0.6908512330946699	0.7136176731435943	0.6767118964973178	0.6785657873953562	0.6633275943027078	0.6586545965350398	0.680025294443127	0.6726213897851578	0.6563279301745636	0.6492589431209747	0.6568444028687247	0.6586545965350398	0.6841521394611727
Aromatoleum buckelii	0.7152772173351626	0.7035908945174736	0.6777707609725292	0.7237631792376318	0.6460656753407683	0.639210242171834	0.6413622673565527	0.6537503890445067	0.6690749175435841	0.6717004876514079	0.6718319830095179	0.6671111459722331	0.6963843882193311	0.6938157475294868	0.6988250339701063	0.6586545965350398	0.6638484421481133	0.6830852074754514	0.6853540559828721	0.6992324912056284	0.6993683537219157	0.7174949494949495	0.7168012924071082	0.8454458626378397	0.8515550135029184	1.0	0.7623548922056385	0.7250223196169142	0.7518958127266733	0.719996762968358	0.7193010839669957	0.7140322580645161	0.7503088198962365	0.7345956092385538	0.7246024018175917	0.7267040376959948	0.7212504049238743	0.7459952353569375	0.688433428662218	0.7046839910170035	0.6825522482583913	0.6900445292620865	0.7174949494949495	0.7026355843947769	0.688433428662218	0.6726213897851578	0.6783006948831333	0.6836185044359949	0.7220871819802301
Aromatoleum diolicum	0.7098954143201931	0.677373530108121	0.6694682271620453	0.7144470436395902	0.6541365086777181	0.6482357502908104	0.649386931553624	0.6536217225550455	0.6771088140140457	0.659302053243813	0.6756543677073479	0.6857550761421319	0.696790675395178	0.7111343692134289	0.71957928802589	0.6832185000395977	0.6888359157727453	0.6934108835949326	0.6978750599137242	0.7125130932237531	0.7126510878323933	0.6943558673469388	0.6988250339701063	0.7568193089766904	0.7154156577885391	0.7623548922056385	1.0	0.8153399385035873	0.8053172513378068	0.8325573374719779	0.8117807518540618	0.7998137014141756	0.8265727053970436	0.8328734046222835	0.7970744905724191	0.7999661246612466	0.7197184238206975	0.7282484956903561	0.686691532418062	0.7020901737807319	0.6939507451980553	0.7064632677639502	0.7347371857655893	0.7240428293316029	0.6853540559828721	0.6672419203012238	0.6728846910665093	0.7194401747431438	0.7295141996907804
Azoarcus sp. KH32C	0.7097578634060011	0.6677652228499686	0.6767118964973178	0.7143087594773351	0.6558117793705204	0.650411554589222	0.6505397219849344	0.650667909288599	0.6759186248225831	0.6591725214676034	0.6684198131721485	0.6845525877783942	0.6872271175676749	0.6965197956577267	0.7172174194069645	0.6790962237320272	0.6756543677073479	0.6830852074754514	0.6891043471350234	0.6965197956577267	0.6966552247146164	0.6858887919409852	0.6793615676359039	0.7283890379767423	0.6882993089204862	0.7250223196169142	0.8153399385035873	1.0	0.7984430529700457	0.7868011769651114	0.7854502688172043	0.7679254699717185	0.8201592874882248	0.8037851141475006	0.7761992311549389	0.7775361712804215	0.7035908945174736	0.713894040803161	0.6709119496855346	0.6908512330946699	0.6695993715632365	0.6897757990141516	0.72362338820858	0.7174949494949495	0.6793615676359039	0.6671111459722331	0.6732797984569359	0.7049574843574523	0.724322570176862
Aromatoleum toluvorans	0.7240428293316029	0.6877630429603748	0.6856213815528591	0.7281079762582324	0.6531072567472972	0.642123155373561	0.6468309313497598	0.6673727151486625	0.683751881486176	0.6760507846384355	0.6738068987242085	0.6854877081681205	0.7005920947351576	0.7075600546316382	0.7215292402397537	0.683751881486176	0.6912548738760245	0.6999120211149324	0.6970616416480357	0.7059154025202665	0.7060523358484508	0.6986892583120204	0.7029084207996155	0.7559484467944482	0.7137558458313176	0.7518958127266733	0.8053172513378068	0.7984430529700457	1.0	0.7944951030057413	0.8102376288220765	0.7868011769651114	0.8281438155857561	0.8262588073552156	0.8270437548353821	0.8240645382766907	0.7169399789966879	0.7364379084967321	0.6917933614582504	0.7067373323697101	0.6928713659896456	0.7040006413853924	0.7316278311878768	0.7170786879948295	0.6853540559828721	0.6685507929031245	0.6736750925269707	0.7031813446590272	0.723343874158761
Aromatoleum toluolicum	0.6694682271620453	0.6404754553874653	0.640222256521068	0.6769764872968281	0.6150455927051671	0.6099075897591274	0.6132068311195445	0.619969512195122	0.6356780052331845	0.6246751261275034	0.6495149398525417	0.6608580135969367	0.6603390360128115	0.6769764872968281	0.675786485847197	0.6435199505103619	0.6486192987899473	0.6646303258145363	0.6587840474518067	0.6748620961386919	0.6749940893687446	0.6538790755583224	0.6667189460476788	0.7180502788780212	0.6904477849359739	0.719996762968358	0.8325573374719779	0.7868011769651114	0.7944951030057413	1.0	0.8070056112905969	0.8206270344354977	0.8327153574200225	0.8381042981925106	0.8119352088661551	0.8040913335030982	0.6738068987242085	0.6808224594701463	0.6573611977542109	0.6659350995453833	0.6701241552726701	0.6701241552726701	0.7018175994875491	0.6858887919409852	0.6491309745499689	0.6383257534880136	0.643265811040668	0.6903133449976141	0.6903133449976141
Azoarcus sp. Aa7	0.6962490023942538	0.6639787050810303	0.6655434527074681	0.7050942639390293	0.6393366756652527	0.6317850287907869	0.6316597574082604	0.6365596365596365	0.6652824571025621	0.6525931109556022	0.6542652552926526	0.6628070724456266	0.6897757990141516	0.686156287187624	0.6913894636320229	0.6605984842565825	0.6538790755583224	0.6776383297813561	0.6788309636650869	0.6907167289793971	0.6908512330946699	0.6862900666455094	0.6882993089204862	0.7282484956903561	0.691120305537874	0.7193010839669957	0.8117807518540618	0.7854502688172043	0.8102376288220765	0.8070056112905969	1.0	0.8083893474006637	0.8116263211728606	0.8350889310999827	0.8377864245568526	0.8347720994475138	0.7040006413853924	0.7101705825555198	0.6663269306154449	0.6853540559828721	0.680025294443127	0.6904477849359739	0.7107211848036059	0.6986892583120204	0.6686817932009107	0.6524646244751983	0.65671525450152	0.6864238673331746	0.7029084207996155
Aromatoleum evansii	0.6732797984569359	0.6433928709502822	0.6400956863955553	0.6789635832214235	0.6181195279786829	0.6119833143723928	0.6145548465512003	0.622814384973658	0.6383257534880136	0.6295330828797056	0.6422500386339051	0.6486192987899473	0.6612474597467562	0.6731480752578131	0.6745981720768989	0.6449191239068184	0.6495149398525417	0.6631974332889897	0.6599500156201187	0.6731480752578131	0.6732797984569359	0.66046875	0.671569012976799	0.7165239864319173	0.6913894636320229	0.7140322580645161	0.7998137014141756	0.7679254699717185	0.7868011769651114	0.8206270344354977	0.8083893474006637	1.0	0.8281438155857561	0.8110088616223585	0.8022555753413042	0.8051639205028028	0.6813543232339214	0.6833518137177254	0.6574904468533105	0.6621568780792992	0.6692060001570722	0.6689438555162937	0.6970616416480357	0.6822858952034193	0.6449191239068184	0.6346715889863098	0.6411087946876689	0.6891043471350234	0.6912548738760245
Aromatoleum petrolei	0.7094828279578541	0.6732797984569359	0.6706492689828644	0.7179114128677659	0.6488750969743987	0.6404754553874653	0.6411087946876689	0.6519508782838489	0.6675035305193786	0.6558117793705204	0.6639787050810303	0.6771088140140457	0.6856213815528591	0.7011365455418601	0.7105835010060362	0.6740705734089477	0.6801581027667984	0.6887017320832671	0.6963843882193311	0.7143087594773351	0.7144470436395902	0.6901789264413519	0.6954371410338226	0.7505971501523763	0.7127891046820856	0.7503088198962365	0.8265727053970436	0.8201592874882248	0.8281438155857561	0.8327153574200225	0.8116263211728606	0.8281438155857561	1.0	0.8371510070014695	0.8344553771793544	0.8292452018245976	0.7052310654685494	0.7211110211353146	0.6748620961386919	0.6927365402994584	0.6849532265736483	0.6965197956577267	0.7334638283989887	0.7163853670354519	0.6806895461015341	0.6642392921462689	0.6693371033616086	0.7165239864319173	0.7206930051813472
Aromatoleum tolulyticum	0.7034543560150677	0.6661962997804954	0.6682888540031398	0.7096203346203346	0.6465757669662225	0.6371899553227546	0.6398426047372888	0.6465757669662225	0.6643696162881754	0.6552959501557633	0.6776383297813561	0.6848196591359492	0.68428560107774	0.7033178393973393	0.7034543560150677	0.6730163727959698	0.6732797984569359	0.6833518137177254	0.6882993089204862	0.7030448717948717	0.7031813446590272	0.686156287187624	0.6908512330946699	0.7417028599524707	0.7050942639390293	0.7345956092385538	0.8328734046222835	0.8037851141475006	0.8262588073552156	0.8381042981925106	0.8350889310999827	0.8110088616223585	0.8371510070014695	1.0	0.838899463575013	0.8557583165982712	0.7101705825555198	0.7130652051261385	0.6844190838484704	0.6957076751236636	0.6903133449976141	0.6873610670053986	0.7219476626427935	0.7061892911615959	0.6769764872968281	0.6585251658213032	0.6646303258145363	0.7076972521291981	0.7181891673403396
Aromatoleum toluclasticum ATCC 700605	0.6844190838484704	0.6502834070968243	0.6546516154145582	0.6928713659896456	0.6230622374952272	0.619352380952381	0.6202164964171367	0.6297829921018326	0.6477246298162648	0.6385783671266672	0.6522077114427861	0.6630672926447574	0.6688128140703518	0.688567569714785	0.6785657873953562	0.6497710160676861	0.6502834070968243	0.6668496588502862	0.6682888540031398	0.6877630429603748	0.6878970775095299	0.6703866708582207	0.6786983650580523	0.7361542231661493	0.6992324912056284	0.7246024018175917	0.7970744905724191	0.7761992311549389	0.8270437548353821	0.8119352088661551	0.8377864245568526	0.8022555753413042	0.8344553771793544	0.838899463575013	1.0	0.9096136567834681	0.6824190611889496	0.6930062131591525	0.6671111459722331	0.6713061256585673	0.6707805990095118	0.6771088140140457	0.7057784911717496	0.6927365402994584	0.6590430099133557	0.643265811040668	0.6484914294578453	0.6893728638423019	0.6909857586124593
Aromatoleum toluclasticum TC-10	0.686156287187624	0.6516941249611439	0.6602093422902672	0.6938157475294868	0.6276612038597028	0.621452548062252	0.6208342865858308	0.6336664104534974	0.6519508782838489	0.6435199505103619	0.6538790755583224	0.6647607112085846	0.6681579153912566	0.6895071542130365	0.6832185000395977	0.6516941249611439	0.6534930760852653	0.6740705734089477	0.6713061256585673	0.6878970775095299	0.6880311333492177	0.6731480752578131	0.6822858952034193	0.7328984916428862	0.6990966504117035	0.7267040376959948	0.7999661246612466	0.7775361712804215	0.8240645382766907	0.8040913335030982	0.8347720994475138	0.8051639205028028	0.8292452018245976	0.8557583165982712	0.9096136567834681	1.0	0.6881652104845115	0.6963843882193311	0.6688128140703518	0.6804237824161923	0.6727530300645365	0.6759186248225831	0.7015451124809863	0.6942208051016341	0.6615071919949969	0.6461931686159089	0.6501552795031056	0.6881652104845115	0.6951666932525123
Pseudothauera lacus sp. D20	0.7708715214130978	0.7253023784398084	0.7122371707081285	0.7601656314699793	0.6980107054406007	0.6789635832214235	0.6828186856690419	0.686691532418062	0.7241826884075606	0.7278270059344769	0.6844190838484704	0.696790675395178	0.7355871304915891	0.721389811290192	0.7571097883597884	0.723343874158761	0.7166626282206607	0.7172174194069645	0.7304999185800358	0.734312525499796	0.7341710182767625	0.7571097883597884	0.7674844074844075	0.7179114128677659	0.6908512330946699	0.7212504049238743	0.7197184238206975	0.7035908945174736	0.7169399789966879	0.6738068987242085	0.7040006413853924	0.6813543232339214	0.7052310654685494	0.7101705825555198	0.6824190611889496	0.6881652104845115	1.0	0.8256313348221955	0.779917929821623	0.7856002688397883	0.7517514217423555	0.761916604493078	0.7759024064171123	0.751318391562294	0.7286701911346075	0.7087956263064802	0.7163853670354519	0.7183280782601665	0.754933531500289
Pseudothauera hydrothermalis	0.7916210064907696	0.7501646903820817	0.7353037230568256	0.7824555518282456	0.7134795227346017	0.6957076751236636	0.6988250339701063	0.7041372674791533	0.7333224596313815	0.7387107329842932	0.7037274549098197	0.7105835010060362	0.7529072164948454	0.7395645768538223	0.764842647180935	0.7240428293316029	0.7201359663321463	0.7271249796847067	0.7439894970050054	0.7484369858506088	0.7485808309337721	0.7808127356514454	0.7785774058577406	0.7448485346030703	0.7136176731435943	0.7459952353569375	0.7282484956903561	0.713894040803161	0.7364379084967321	0.6808224594701463	0.7101705825555198	0.6833518137177254	0.7211110211353146	0.7130652051261385	0.6930062131591525	0.6963843882193311	0.8256313348221955	1.0	0.7705764745084972	0.7911680431484915	0.7484369858506088	0.7691027135009156	0.7805143670939096	0.7633784120136066	0.7375735775016351	0.719996762968358	0.727405721716515	0.7248823242980036	0.7629396151293961
Pseudothauera nasutitermitis	0.733605220228385	0.688567569714785	0.6848196591359492	0.7281079762582324	0.6582663649840056	0.6413622673565527	0.6475968992248062	0.6634577756906942	0.6901789264413519	0.7078344716753716	0.6703866708582207	0.6809553938627017	0.6857550761421319	0.708383570452536	0.70714859437751	0.6726213897851578	0.675522270398108	0.6816203813592847	0.6846861128725428	0.6988250339701063	0.698960831334932	0.7173561732385262	0.7422739568817116	0.6935458167330677	0.6767118964973178	0.688433428662218	0.686691532418062	0.6709119496855346	0.6917933614582504	0.6573611977542109	0.6663269306154449	0.6574904468533105	0.6748620961386919	0.6844190838484704	0.6671111459722331	0.6688128140703518	0.779917929821623	0.7705764745084972	1.0	0.7970744905724191	0.7172174194069645	0.7100329873682517	0.7151387992253067	0.7096203346203346	0.7163853670354519	0.7052310654685494	0.7133413945989521	0.7061892911615959	0.7174949494949495
Pseudothauera rhizosphaerae	0.738995254459172	0.6917933614582504	0.6969261477045908	0.7357288689260922	0.6639787050810303	0.6561988623081119	0.6591725214676034	0.6650215432824128	0.6920627338587692	0.6980107054406007	0.6646303258145363	0.6857550761421319	0.7000479923212286	0.6966552247146164	0.7288108020172441	0.6877630429603748	0.6845525877783942	0.6901789264413519	0.7035908945174736	0.7018175994875491	0.7019538757206919	0.7350204081632653	0.734312525499796	0.7068743976871186	0.6785657873953562	0.7046839910170035	0.7020901737807319	0.6908512330946699	0.7067373323697101	0.6659350995453833	0.6853540559828721	0.6621568780792992	0.6927365402994584	0.6957076751236636	0.6713061256585673	0.6804237824161923	0.7856002688397883	0.7911680431484915	0.7970744905724191	1.0	0.7163853670354519	0.7323335235145488	0.7409895150720839	0.738426304596761	0.7360124152576982	0.7198575821330312	0.7272653392929703	0.7103081998873421	0.7354454152037233
Parazoarcus communis LMG 5514	0.7041372674791533	0.6736750925269707	0.6561988623081119	0.7061892911615959	0.647469188435005	0.6353004539509117	0.6414890330552981	0.6426308060901151	0.6710433210158031	0.6713061256585673	0.6957076751236636	0.6997760716570698	0.7038640371973706	0.7144470436395902	0.7151387992253067	0.688567569714785	0.6872271175676749	0.6955723972875948	0.6943558673469388	0.7070114850212834	0.7068743976871186	0.7052310654685494	0.7267040376959948	0.6881652104845115	0.6633275943027078	0.6825522482583913	0.6939507451980553	0.6695993715632365	0.6928713659896456	0.6701241552726701	0.680025294443127	0.6692060001570722	0.6849532265736483	0.6903133449976141	0.6707805990095118	0.6727530300645365	0.7517514217423555	0.7484369858506088	0.7172174194069645	0.7163853670354519	1.0	0.862262332427933	0.7738274077783341	0.7582726671078756	0.7261431007877853	0.7074228791773779	0.7141704976207759	0.7660157872870793	0.7625010365701965
Parazoarcus communis SWub3	0.7184670116429496	0.6848196591359492	0.666588253744217	0.7258627689809176	0.659302053243813	0.6464482144240452	0.6534930760852653	0.647469188435005	0.6850868151906763	0.6765796324051432	0.6844190838484704	0.7123751208507896	0.7107211848036059	0.7188839466235342	0.7304999185800358	0.7042739154839227	0.701000400160064	0.7004560364829187	0.7055047343925533	0.7053678889512959	0.7052310654685494	0.7176337481816712	0.7183280782601665	0.6919280369367935	0.6586545965350398	0.6900445292620865	0.7064632677639502	0.6897757990141516	0.7040006413853924	0.6701241552726701	0.6904477849359739	0.6689438555162937	0.6965197956577267	0.6873610670053986	0.6771088140140457	0.6759186248225831	0.761916604493078	0.7691027135009156	0.7100329873682517	0.7323335235145488	0.862262332427933	1.0	0.7975304465493911	0.7917720451863092	0.7511740957402983	0.7350204081632653	0.7425596458145446	0.7537750639491707	0.7829041187819814
Parazoarcus communis	0.7425596458145446	0.7011365455418601	0.6973326944577544	0.7455650459921156	0.6849532265736483	0.6745981720768989	0.6810883492841889	0.6711747130051895	0.7074228791773779	0.6938157475294868	0.699640143942423	0.7172174194069645	0.729232771946953	0.7655756770227613	0.7701340884484051	0.738426304596761	0.7353037230568256	0.7361542231661493	0.7500205846027171	0.7565289256198348	0.7566741052979585	0.7306408272941943	0.7310636911549112	0.7163853670354519	0.680025294443127	0.7174949494949495	0.7347371857655893	0.72362338820858	0.7316278311878768	0.7018175994875491	0.7107211848036059	0.6970616416480357	0.7334638283989887	0.7219476626427935	0.7057784911717496	0.7015451124809863	0.7759024064171123	0.7805143670939096	0.7151387992253067	0.7409895150720839	0.7738274077783341	0.7975304465493911	1.0	0.8554343081623745	0.7409895150720839	0.7227851179379103	0.7307817589576547	0.7646961142477582	0.7914699932569117
Azoarcus sp. L1K30	0.7267040376959948	0.6838852796704167	0.685220424992071	0.7251623376623376	0.6717004876514079	0.6620269002189553	0.666588253744217	0.6615071919949969	0.6959782955633578	0.6790962237320272	0.7031813446590272	0.723343874158761	0.7186059674941376	0.7565289256198348	0.7598741409290387	0.7290920924178327	0.7237631792376318	0.7265637692932575	0.7368636103620169	0.7353037230568256	0.7354454152037233	0.7125130932237531	0.7179114128677659	0.7078344716753716	0.6726213897851578	0.7026355843947769	0.7240428293316029	0.7174949494949495	0.7170786879948295	0.6858887919409852	0.6986892583120204	0.6822858952034193	0.7163853670354519	0.7061892911615959	0.6927365402994584	0.6942208051016341	0.751318391562294	0.7633784120136066	0.7096203346203346	0.738426304596761	0.7582726671078756	0.7917720451863092	0.8554343081623745	1.0	0.7387107329842932	0.721389811290192	0.7279674796747968	0.7655756770227613	0.7839516535168709
Azoarcus sp. TTM-91	0.7118234536082474	0.6608580135969367	0.6582663649840056	0.7125130932237531	0.6564570181591458	0.6490030258359841	0.6519508782838489	0.6538790755583224	0.683751881486176	0.6779032130733402	0.6659350995453833	0.6992324912056284	0.6900445292620865	0.6955723972875948	0.7101705825555198	0.683751881486176	0.6789635832214235	0.6818865237002453	0.6761829652996846	0.6858887919409852	0.6860225289544661	0.6973326944577544	0.6901789264413519	0.6796269954164691	0.6563279301745636	0.688433428662218	0.6853540559828721	0.6793615676359039	0.6853540559828721	0.6491309745499689	0.6686817932009107	0.6449191239068184	0.6806895461015341	0.6769764872968281	0.6590430099133557	0.6615071919949969	0.7286701911346075	0.7375735775016351	0.7163853670354519	0.7360124152576982	0.7261431007877853	0.7511740957402983	0.7409895150720839	0.7387107329842932	1.0	0.9175387946589679	0.9197904435010388	0.7569645366619823	0.7877029186643115
Azoarcus indigens VB32	0.6953019063571827	0.6463206816421379	0.6455558996593372	0.7000479923212286	0.6331642846165668	0.6261667941851569	0.6307833959947825	0.6381994758748266	0.6667189460476788	0.6628070724456266	0.6490030258359841	0.6776383297813561	0.6705179596007231	0.6801581027667984	0.6912548738760245	0.6654129446795173	0.6630672926447574	0.668026997331659	0.6626769928811703	0.6675035305193786	0.6676343664182032	0.6818865237002453	0.6764473891781038	0.6650215432824128	0.6492589431209747	0.6726213897851578	0.6672419203012238	0.6671111459722331	0.6685507929031245	0.6383257534880136	0.6524646244751983	0.6346715889863098	0.6642392921462689	0.6585251658213032	0.643265811040668	0.6461931686159089	0.7087956263064802	0.719996762968358	0.7052310654685494	0.7198575821330312	0.7074228791773779	0.7350204081632653	0.7227851179379103	0.721389811290192	0.9175387946589679	1.0	0.9819097351734427	0.7364379084967321	0.7652823920265781
Azoarcus indigens	0.7024991989746876	0.6525931109556022	0.6510525906937	0.7064632677639502	0.6390838281792242	0.6322863067352738	0.6371899553227546	0.6451737750599892	0.6739387256832322	0.6692060001570722	0.6552959501557633	0.6833518137177254	0.6772411616161617	0.6872271175676749	0.6978750599137242	0.671569012976799	0.6694682271620453	0.6739387256832322	0.6685507929031245	0.6723581713746164	0.6724897702234812	0.6889701207883026	0.6810883492841889	0.6714375589808116	0.6568444028687247	0.6783006948831333	0.6728846910665093	0.6732797984569359	0.6736750925269707	0.643265811040668	0.65671525450152	0.6411087946876689	0.6693371033616086	0.6646303258145363	0.6484914294578453	0.6501552795031056	0.7163853670354519	0.727405721716515	0.7133413945989521	0.7272653392929703	0.7141704976207759	0.7425596458145446	0.7307817589576547	0.7279674796747968	0.9197904435010388	0.9819097351734427	1.0	0.7439894970050054	0.7733833959115561
Azoarcus sp. DD4	0.702771991668002	0.6577490055377896	0.6551670430651818	0.7111343692134289	0.6461931686159089	0.6413622673565527	0.645046439628483	0.6525931109556022	0.6763151668112627	0.6671111459722331	0.6895071542130365	0.7120992427903979	0.6943558673469388	0.7166626282206607	0.7187449458191816	0.6926017360834594	0.6947611833187146	0.7001839852811775	0.6930062131591525	0.7119613370922272	0.7120992427903979	0.6870931893951421	0.6969261477045908	0.6924669533365185	0.6586545965350398	0.6836185044359949	0.7194401747431438	0.7049574843574523	0.7031813446590272	0.6903133449976141	0.6864238673331746	0.6891043471350234	0.7165239864319173	0.7076972521291981	0.6893728638423019	0.6881652104845115	0.7183280782601665	0.7248823242980036	0.7061892911615959	0.7103081998873421	0.7660157872870793	0.7537750639491707	0.7646961142477582	0.7655756770227613	0.7569645366619823	0.7364379084967321	0.7439894970050054	1.0	0.8457663916630482
Azoarcus olearius BH72	0.7407043407043407	0.6928713659896456	0.6845525877783942	0.7437033390762162	0.6816203813592847	0.6697305365700369	0.6745981720768989	0.6736750925269707	0.7059154025202665	0.6907167289793971	0.6997760716570698	0.7260029235017054	0.7234836198507947	0.7289514357764582	0.7435602953240361	0.721389811290192	0.7169399789966879	0.7103081998873421	0.7154156577885391	0.721389811290192	0.7215292402397537	0.7184670116429496	0.7119613370922272	0.7181891673403396	0.6841521394611727	0.7220871819802301	0.7295141996907804	0.724322570176862	0.723343874158761	0.6903133449976141	0.7029084207996155	0.6912548738760245	0.7206930051813472	0.7181891673403396	0.6909857586124593	0.6951666932525123	0.754933531500289	0.7629396151293961	0.7174949494949495	0.7354454152037233	0.7625010365701965	0.7829041187819814	0.7914699932569117	0.7839516535168709	0.7877029186643115	0.7652823920265781	0.7733833959115561	0.8457663916630482	1.0
Azoarcus olearius DQS-4	0.7328984916428862	0.6833518137177254	0.6822858952034193	0.7364379084967321	0.6756543677073479	0.6635879774577332	0.6684198131721485	0.6675035305193786	0.6984177720952534	0.6868253968253968	0.6915240748109829	0.7136176731435943	0.7119613370922272	0.7187449458191816	0.7362960542439343	0.7145853501129397	0.7087956263064802	0.7000479923212286	0.7130652051261385	0.7109966189019482	0.7111343692134289	0.7130652051261385	0.6997760716570698	0.7061892911615959	0.6720950357957675	0.7097578634060011	0.7193010839669957	0.7166626282206607	0.7170786879948295	0.6797597407729392	0.6921974522292994	0.6806895461015341	0.7108588907671255	0.7158311132639057	0.6809553938627017	0.689910153454719	0.74384640630128	0.7529072164948454	0.7090704406561595	0.7344540558185082	0.7550784475639967	0.7717572524174725	0.7832032888665157	0.7742716420402371	0.7797688829341819	0.758127223095376	0.7664561170212766	0.8468891206117484	0.9592551622418879
Thauera phenolivorans	0.7457084188911705	0.7447053029059267	0.7024991989746876	0.7478618421052632	0.6738068987242085	0.6630672926447574	0.6637181996086106	0.6656739811912226	0.6903133449976141	0.6908512330946699	0.6907167289793971	0.6856213815528591	0.7422739568817116	0.7319100391134289	0.73205117757314	0.694896331738437	0.6916587074180197	0.6973326944577544	0.7133413945989521	0.7220871819802301	0.7222267239283688	0.7534856859995049	0.7597284318595794	0.7399918133442489	0.7377156405853977	0.7529072164948454	0.7260029235017054	0.7020901737807319	0.7212504049238743	0.6818865237002453	0.7014089016970861	0.6838852796704167	0.7136176731435943	0.7105835010060362	0.6903133449976141	0.6947611833187146	0.7539197887440172	0.779917929821623	0.713203288731259	0.7285296031229668	0.7190229699126496	0.731345715216683	0.7592914493833292	0.7419883616097042	0.7033178393973393	0.6853540559828721	0.6916587074180197	0.7085209003215434	0.7324747310074992
Thauera aminoaromatica S2	0.7399918133442489	0.7137558458313176	0.6938157475294868	0.7392798690671031	0.6602093422902672	0.6514374514374515	0.6528501438681079	0.6630672926447574	0.6828186856690419	0.6780356860887415	0.6953019063571827	0.6988250339701063	0.7331811139199217	0.7218081659105638	0.7188839466235342	0.6820196264640709	0.6838852796704167	0.6954371410338226	0.7081089769348228	0.7265637692932575	0.7267040376959948	0.7312046916999267	0.7597284318595794	0.7419883616097042	0.7111343692134289	0.7362960542439343	0.7307817589576547	0.7114099363877929	0.7279674796747968	0.7001839852811775	0.7098954143201931	0.6986892583120204	0.7244624746450304	0.7241826884075606	0.70714859437751	0.7105835010060362	0.7418455990821177	0.7701340884484051	0.7201359663321463	0.71957928802589	0.7319100391134289	0.7344540558185082	0.7529072164948454	0.7365797859302231	0.6957076751236636	0.6797597407729392	0.6860225289544661	0.7112721417069243	0.727405721716515
Thauera phenylacetica	0.6900445292620865	0.6797597407729392	0.6482357502908104	0.6850868151906763	0.6203400167721278	0.611005836428409	0.6116166211707613	0.6220712813859421	0.6436470497254659	0.6484914294578453	0.657102760018712	0.6501552795031056	0.70032	0.6907167289793971	0.6638484421481133	0.6383257534880136	0.6358038944046794	0.6487471879605926	0.6648911170296099	0.6734115423982363	0.6735433070866141	0.6905822462615335	0.7208323212695328	0.6970616416480357	0.6812213257395981	0.6927365402994584	0.6705179596007231	0.6596907699515852	0.6805566537518779	0.6552959501557633	0.671569012976799	0.6647607112085846	0.6706492689828644	0.6711747130051895	0.65671525450152	0.6594316052467208	0.7050942639390293	0.7229247730220493	0.6974682533343982	0.6834851485148515	0.7029084207996155	0.6936807713762053	0.702771991668002	0.6903133449976141	0.6603390360128115	0.6463206816421379	0.6520792848814613	0.6765796324051432	0.6834851485148515
Thauera aromatica K172	0.738995254459172	0.7216686917780478	0.7012727127191227	0.7422739568817116	0.64695854320031	0.6340432075036518	0.6389574336829118	0.6631974332889897	0.6840186989937406	0.6901789264413519	0.6730163727959698	0.6748620961386919	0.70032	0.6947611833187146	0.6978750599137242	0.6598203826630222	0.6603390360128115	0.6784332306720366	0.6868253968253968	0.7048207267185369	0.7049574843574523	0.7432742782152231	0.7526181248453864	0.7821566325674996	0.763524726186525	0.7735313751668892	0.7152772173351626	0.6927365402994584	0.7340295341437546	0.689238594817994	0.7122371707081285	0.6901789264413519	0.7143087594773351	0.7129271437782077	0.7133413945989521	0.7098954143201931	0.7340295341437546	0.7664561170212766	0.7147236789027834	0.7150004034535625	0.7144470436395902	0.7119613370922272	0.7129271437782077	0.7057784911717496	0.6816203813592847	0.668026997331659	0.6749940893687446	0.6926017360834594	0.7086582522710829
Thauera chlorobenzoica	0.7408469162093537	0.7223662884927067	0.7055047343925533	0.7469998356074306	0.6519508782838489	0.640728732437857	0.6444100580270793	0.6669803921568628	0.6908512330946699	0.6935458167330677	0.6671111459722331	0.6720950357957675	0.7086582522710829	0.6978750599137242	0.7111343692134289	0.6727530300645365	0.6703866708582207	0.6873610670053986	0.7045472772475739	0.7176337481816712	0.7177725693041299	0.7563837699363689	0.7556583512307946	0.7790240227672219	0.7529072164948454	0.7654290223440485	0.7184670116429496	0.7007281747619428	0.7432742782152231	0.6904477849359739	0.7232041511269661	0.6951666932525123	0.7205537116489922	0.7174949494949495	0.7206930051813472	0.7169399789966879	0.7424167896376456	0.7683667526416508	0.7148620300145232	0.7187449458191816	0.7193010839669957	0.7187449458191816	0.7255825282130389	0.7125130932237531	0.6849532265736483	0.6710433210158031	0.6775059194948698	0.6935458167330677	0.7154156577885391
Thauera propionica	0.7501646903820817	0.7188839466235342	0.7034543560150677	0.7471434443074394	0.6742024419062623	0.6631974332889897	0.6667189460476788	0.6676343664182032	0.6923321920535075	0.6858887919409852	0.6951666932525123	0.6932759719566602	0.739849377865095	0.7222267239283688	0.7381419692508996	0.7037274549098197	0.6990966504117035	0.7081089769348228	0.7285296031229668	0.7281079762582324	0.7282484956903561	0.7432742782152231	0.7488685921171727	0.7262833008447044	0.7014089016970861	0.7248823242980036	0.7150004034535625	0.7030448717948717	0.7205537116489922	0.6780356860887415	0.701000400160064	0.6829519360202708	0.7101705825555198	0.7008642765685019	0.6856213815528591	0.691120305537874	0.7636710646419385	0.7972264501944867	0.7208323212695328	0.7371475275847977	0.7354454152037233	0.7529072164948454	0.7803652203049087	0.756238638241613	0.7136176731435943	0.6943558673469388	0.7018175994875491	0.7191620156919841	0.7448485346030703
Thauera humireducens	0.7407043407043407	0.7042739154839227	0.6971971572306955	0.7488685921171727	0.6647607112085846	0.6546516154145582	0.6586545965350398	0.6549092891069065	0.6872271175676749	0.6869592824827367	0.6830852074754514	0.696790675395178	0.729373474369406	0.7152772173351626	0.7344540558185082	0.6982820615261686	0.6931410818131124	0.6947611833187146	0.7248823242980036	0.7230644507498987	0.7232041511269661	0.7358706305129042	0.738284125296475	0.7201359663321463	0.6913894636320229	0.7190229699126496	0.7194401747431438	0.7063262684649968	0.7158311132639057	0.6854877081681205	0.7026355843947769	0.6912548738760245	0.7115477532613947	0.7011365455418601	0.6893728638423019	0.6913894636320229	0.7448485346030703	0.7767931783982611	0.7166626282206607	0.7348787854052731	0.7371475275847977	0.7526181248453864	0.7723482321547699	0.7600198741305068	0.7094828279578541	0.6981463726430169	0.7050942639390293	0.7258627689809176	0.7425596458145446
Thauera terpenica	0.73205117757314	0.7126510878323933	0.6865576892556737	0.7333224596313815	0.649386931553624	0.6389574336829118	0.6423769415037478	0.6488750969743987	0.6761829652996846	0.6836185044359949	0.686156287187624	0.688567569714785	0.7191620156919841	0.7162467700258398	0.7081089769348228	0.6688128140703518	0.6693371033616086	0.6876290296966809	0.6955723972875948	0.7206930051813472	0.7208323212695328	0.7360124152576982	0.756238638241613	0.734312525499796	0.7111343692134289	0.7255825282130389	0.7109966189019482	0.6805566537518779	0.7052310654685494	0.6818865237002453	0.6995042379657764	0.6822858952034193	0.6999120211149324	0.6982820615261686	0.6932759719566602	0.6939507451980553	0.7392798690671031	0.7689554723262588	0.722645485491976	0.7118234536082474	0.7290920924178327	0.724322570176862	0.7391375501186482	0.7180502788780212	0.685220424992071	0.6723581713746164	0.6788309636650869	0.6984177720952534	0.7140322580645161
Thauera linaloolentis	0.7617705570291777	0.7267040376959948	0.7059154025202665	0.7552233875629697	0.675522270398108	0.6647607112085846	0.6695993715632365	0.675786485847197	0.7108588907671255	0.7125130932237531	0.6959782955633578	0.7063262684649968	0.7330397912589693	0.7163853670354519	0.7246024018175917	0.6920627338587692	0.689641465935289	0.6880311333492177	0.7076972521291981	0.7105835010060362	0.7107211848036059	0.744418910045962	0.7437033390762162	0.7290920924178327	0.6995042379657764	0.7279674796747968	0.7155541205908467	0.7008642765685019	0.7222267239283688	0.6780356860887415	0.702362835402483	0.6810883492841889	0.713203288731259	0.7087956263064802	0.689641465935289	0.6943558673469388	0.7569645366619823	0.7851503443641861	0.7763476807354784	0.7701340884484051	0.7317689236535484	0.7437033390762162	0.7559484467944482	0.7424167896376456	0.7368636103620169	0.7193010839669957	0.7261431007877853	0.7225058756787422	0.7480055925651781
Thauera butanivorans	0.6865576892556737	0.6642392921462689	0.65130914458861	0.6926017360834594	0.6191056600898911	0.6112500947615799	0.614309585295458	0.6302830405768198	0.6490030258359841	0.6587840474518067	0.6573611977542109	0.6693371033616086	0.6830852074754514	0.6923321920535075	0.6745981720768989	0.6418694476631904	0.6451737750599892	0.6559407869107908	0.6630672926447574	0.6692060001570722	0.6693371033616086	0.7044105854049719	0.7045472772475739	0.6881652104845115	0.6798925071134998	0.6836185044359949	0.6760507846384355	0.6558117793705204	0.6728846910665093	0.6514374514374515	0.6655434527074681	0.6582663649840056	0.6753901939145515	0.6769764872968281	0.666588253744217	0.6709119496855346	0.7007281747619428	0.7251623376623376	0.7405617885513062	0.7152772173351626	0.7097578634060011	0.7114099363877929	0.7005920947351576	0.6973326944577544	0.6874950377133783	0.6801581027667984	0.6872271175676749	0.6904477849359739	0.686156287187624
[truncated: 11 more columns]
